# Supplementary material for: Aristolochic acid I exposure decreases oocyte quality
Source: Front Cell Dev Biol. 2022 Aug 11;10:838992. doi: 10.3389/fcell.2022.838992 (PMC9402977; doi:10.3389/fcell.2022.838992)
Supplement: Supplementary file 4 [file DataSheet1.xlsx]

## Sheet: DEG
Gene name	Chr	Length	Control_1 Read Count	Control_2Read Count	Control_3 Read Count	Mean read count of control	AAI-1 Read Count	AAI-2 Read Count	AAI-3 Read Count	Mean read count of AAI	log2(AAI/Control)FoldChange	pvalue
0610040F04Rik	NC_000072.7	2393	1585	1729	2309	1874.33	6322	4702	6236	5753.33	1.02682	1.15e-09
1190005I06Rik	NC_000074.7	742	51	41	45	45.6667	11	39	28	26	-1.38303	0.00806447
1500026H17Rik	NC_000076.7	3035	18	13	17	16	70	56	47	57.6667	1.25964	0.0101433
1700012A03Rik	NC_000072.7	1062	34	24	55	37.6667	165	113	124	134	1.25636	0.000386335
1700025B11Rik	NC_000081.7	553	17	13	41	23.6667	71	82	67	73.3333	1.08843	0.0243152
1700029F12Rik	NC_000079.7	1319	24	32	41	32.3333	126	118	144	129.333	1.41319	3.02e-05
1700030N03Rik	NC_000085.7	395	9	15	23	15.6667	87	75	112	91.3333	1.95938	6.37e-06
1700067K01Rik	NC_000074.7	2277	1196	1200	1512	1302.67	786	902	957	881.667	-1.14553	9.17e-11
1810013D15Rik	NC_000069.7	2218	16	29	24	23	12	14	9	11.6667	-1.5744	0.0137021
1810024B03Rik	NC_000068.8	1884	12	17	13	14	58	29	54	47	1.12538	0.0465249
2210417A02Rik	NC_000071.7	550	38	60	48	48.6667	173	166	144	161	1.12612	0.000592094
2410141K09Rik	NC_000079.7	3038	479	332	431	414	249	253	255	252.333	-1.30258	4.92e-10
2610203C22Rik	NC_000067.7	1246	71	45	67	61	275	297	258	276.667	1.60181	1.92e-09
2810454H06Rik	NC_000072.7	2825	13	8	22	14.3333	53	51	56	53.3333	1.32969	0.010242
2900076A07Rik	NC_000073.7	852	21	18	32	23.6667	97	59	70	75.3333	1.08395	0.0128538
3110045C21Rik	NC_000067.7	1135	116	124	203	147.667	520	421	381	440.667	1.00373	5.03e-05
4833447I15Rik	NC_000083.7	998	537	581	431	516.333	217	317	217	250.333	-1.64238	8.02e-10
4930429D17Rik	NC_000071.7	1624	481	587	766	611.333	3076	1772	2103	2317	1.32617	9.81e-10
4930432K21Rik	NC_000074.7	3172	1531	966	852	1116.33	653	816	722	730.333	-1.21354	5.82e-06
4930444M15Rik	NC_000080.7	1658	41	61	47	49.6667	212	211	183	202	1.42366	2.87e-06
4930533P14Rik	NC_000067.7	583	7	5	7	6.33333	44	22	26	30.6667	1.67362	0.0193339
4930583I09Rik	NC_000083.7	629	22	21	39	27.3333	123	83	76	94	1.204	0.00333511
4933406G16Rik	NC_000077.7	1416	33	19	50	34	132	86	101	106.333	1.0715	0.00663612
5033403H07Rik	NC_000071.7	479	4	0	11	5	35	18	33	28.6667	1.96894	0.0208068
6030469F06Rik	NC_000078.7	1558	8	4	15	9	36	28	36	33.3333	1.32358	0.0480914
6330525I24Rik	NC_000084.7	7686	9	7	5	7	37	25	30	30.6667	1.51824	0.0289558
A4galt	NC_000081.7	2487	108	95	114	105.667	63	71	85	73	-1.12389	0.000161179
A530046M15Rik	NC_000079.7	1538	80	58	143	93.6667	318	221	300	279.667	1.0099	0.000705646
A630077J23Rik	NC_000070.7	957	93	120	135	116	95	63	92	83.3333	-1.07799	0.000303498
A730043L09Rik	NC_000075.7	1205	100	59	110	89.6667	43	71	82	65.3333	-1.024	0.00674261
Aaas	NC_000081.7	1816	4338	3539	3427	3768	1700	2390	1886	1992	-1.50857	1.07e-11
Abca3	NC_000083.7	6603	59	49	56	54.6667	22	50	32	34.6667	-1.22878	0.00634481
Abcb11	NC_000068.8	5859	61	77	60	66	20	24	20	21.3333	-2.23319	2.51e-08
Abcb1a	NC_000071.7	5177	23	28	12	21	183	158	166	169	2.38988	4.51e-11
Abhd16a	NC_000083.7	2317	1357	924	982	1087.67	714	598	616	642.667	-1.3629	7.99e-11
Abhd4	NC_000080.7	2831	6877	5111	4181	5389.67	2778	3659	3173	3203.33	-1.3526	3.89e-08
Abtb1	NC_000072.7	2285	81	83	69	77.6667	69	44	49	54	-1.13924	0.00132378
Accsl	NC_000068.8	3015	110408	89259	72338	90668.3	33745	59854	40633	44744	-1.60799	0.000680503
Acp6	NC_000069.7	1933	5347	3927	3857	4377	2867	3341	3121	3109.67	-1.09051	3.26e-07
Actb	NC_000071.7	1920	1428	1105	1248	1260.33	446	1050	855	783.667	-1.25608	0.0158443
Actg1	NC_000077.7	1953	3171	2241	2308	2573.33	1095	1822	1492	1469.67	-1.3923	3.5e-08
Acy1	NC_000075.7	1605	35	41	36	37.3333	9	22	17	16	-1.80938	0.000578021
Adh1	NC_000069.7	1401	7	4	15	8.66667	56	14	63	44.3333	1.76512	0.0139205
Akap6	NC_000078.7	17270	30	26	24	26.6667	91	99	75	88.3333	1.13603	0.00517182
Akr1b3	NC_000072.7	1402	41322	32329	30562	34737.7	17074	26019	19472	20855	-1.32347	3.41e-08
Akr7a5	NC_000070.7	1698	618	608	777	667.667	413	465	470	449.333	-1.15311	3.86e-10
Amdhd2	NC_000083.7	1640	73	48	89	70	56	41	41	46	-1.18445	0.00124802
Ammecr1	NC_000086.8	5435	89	63	92	81.3333	431	198	264	297.667	1.2676	3.3e-05
Angel1	NC_000078.7	11814	406	303	358	355.667	161	230	149	180	-1.55973	1.42e-09
Angptl2	NC_000068.8	3524	1758	1348	1046	1384	768	1195	943	968.667	-1.11305	7.51e-05
Ankib1	NC_000071.7	6990	396	494	538	476	1778	1376	1619	1591	1.14185	3.41e-10
Ano10	NC_000075.7	3245	880	758	660	766	481	627	597	568.333	-1.0304	1.31e-05
Anxa5	NC_000069.7	1724	3047	2422	2584	2684.33	9919	7217	9135	8757	1.09726	6.63e-10
Anxa7	NC_000080.7	3098	34999	24649	25110	28252.7	17029	20525	18154	18569.3	-1.19939	2.39e-08
Ap1s1	NC_000071.7	2340	436	355	416	402.333	252	358	239	283	-1.08384	1.71e-05
Apex2	NC_000086.8	17578	954	704	855	837.667	444	701	474	539.667	-1.20656	1.56e-06
Arf1	NC_000077.7	2086	21087	16964	12391	16814	7058	10441	8058	8519	-1.58245	1.71e-09
Arhgdia	NC_000077.7	2130	739	729	786	751.333	462	396	499	452.333	-1.33287	9.26e-15
Arid5a	NC_000067.7	5876	73	95	80	82.6667	40	50	66	52	-1.27305	0.00039004
Arrdc1	NC_000068.8	2398	9784	7968	9263	9005	5563	5187	5235	5328.33	-1.35077	1.98e-18
Asb8	NC_000081.7	2842	4729	3765	3211	3901.67	2547	3061	2779	2795.67	-1.08343	2.07e-06
Aspscr1	NC_000077.7	2338	665	532	647	614.667	443	406	512	453.667	-1.03353	2.31e-08
Astl	NC_000068.8	2497	27953	14800	15914	19555.7	7315	13136	7559	9336.67	-1.64191	0.00684784
Atp1a3	NC_000073.7	4092	71	85	106	87.3333	60	60	73	64.3333	-1.0281	0.00145006
Atp5b	NC_000076.7	1879	10148	8588	7503	8746.33	5515	6750	6409	6224.67	-1.09196	3.92e-07
Atp6v0c	NC_000083.7	1523	2276	2214	2009	2166.33	1016	1320	1315	1217	-1.42968	3.97e-12
Atp6v0c-ps2	NC_000072.7	1133	1636	1587	1452	1558.33	768	1003	927	899.333	-1.38874	2.65e-11
Atp6v0e2	NC_000072.7	1835	50	69	70	63	39	63	33	45	-1.06023	0.0129898
Atp8b1	NC_000084.7	6789	5	10	7	7.33333	34	23	64	40.3333	1.83651	0.00692157
AU018091	NC_000073.7	3449	234	215	381	276.667	1352	509	1221	1027.33	1.29476	1.53e-05
Aup1	NC_000072.7	1724	130	102	118	116.667	64	81	68	71	-1.30279	1.29e-05
Aurka	NC_000068.8	2249	20084	15936	13214	16411.3	9686	13240	10689	11205	-1.14892	2.76e-06
Aurkc	NC_000073.7	1476	10706	7915	7620	8747	5203	6315	5716	5744.67	-1.20324	2.52e-08
B020014A21Rik	NC_000076.7	1938	10	2	7	6.33333	14	50	49	37.6667	2.01833	0.00939674
Banp	NC_000074.7	5925	2661	1984	1676	2107	1191	1467	1479	1379	-1.21665	3.95e-07
Bcl2l1	NC_000068.8	7261	1106	872	800	926	505	627	595	575.667	-1.28482	1.29e-08
Bex4	NC_000086.8	837	18	15	12	15	62	100	70	77.3333	1.78167	0.000187177
Bfsp1	NC_000068.8	4021	139	235	158	177.333	754	517	806	692.333	1.33536	7.32e-07
Bop1	NC_000081.7	2546	60	56	68	61.3333	49	36	48	44.3333	-1.06518	0.00351249
Bpgm	NC_000072.7	1594	112311	102946	87600	100952	52014	69897	52222	58044.3	-1.3932	6.63e-10
Bpifc	NC_000076.7	2328	259	242	204	235	193	110	183	162	-1.16144	1.75e-05
Bpnt2	NC_000070.7	6494	22	16	25	21	81	107	116	101.333	1.69351	1.91e-05
Brinp2	NC_000067.7	5371	34	27	19	26.6667	26	9	6	13.6667	-1.59721	0.0179466
C130074G19Rik	NC_000067.7	2853	21	11	34	22	122	102	96	106.667	1.71333	2.08e-05
C86187	NC_000073.7	2057	26482	23952	20574	23669.3	17962	17673	18156	17930.3	-1.00914	1.97e-07
Calhm4	NC_000076.7	3714	50	70	85	68.3333	239	205	311	251.667	1.28744	5.03e-06
Caln1	NC_000071.7	11961	479	705	644	609.333	1994	2099	1811	1968	1.09596	4.68e-07
Ccdc112	NC_000084.7	3541	12	17	24	17.6667	128	78	68	91.3333	1.78171	6.26e-05
Ccdc22	NC_000086.8	2256	54	29	33	38.6667	11	20	25	18.6667	-1.64441	0.00198557
Ccdc42os	NC_000077.7	1335	15	15	25	18.3333	86	34	76	65.3333	1.23223	0.0157707
Ccdc9	NC_000073.7	4957	19	18	20	19	85	36	69	63.3333	1.12206	0.0242326
Ccnb1	NC_000079.7	2316	92237	73701	71140	79026	50703	61175	52589	54822.3	-1.12239	5.52e-08
Ccnb1-ps	NC_000073.7	1534	942	717	595	751.333	380	608	381	456.333	-1.30921	6.39e-06
Ccnd2	NC_000072.7	8245	25	6	22	17.6667	69	107	71	82.3333	1.66952	0.00088168
Ccno	NC_000079.7	1876	10892	7929	8210	9010.33	4924	6543	5437	5634.67	-1.26623	8.25e-09
Cd200	NC_000082.7	2522	972	663	923	852.667	3488	3672	3331	3497	1.45502	1.72e-15
Cd226	NC_000084.7	4853	110	87	133	110	471	262	380	371	1.15713	6.03e-06
Cdc42ep2	NC_000085.7	1491	2631	2750	2806	2729	1424	2092	1496	1670.67	-1.28827	6.17e-09
Cdh15	NC_000074.7	2843	28	15	22	21.6667	11	10	13	11.3333	-1.52706	0.0174386
Cdh8	NC_000074.7	9037	72	72	76	73.3333	43	48	47	46	-1.26545	0.000222878
Cdh9	NC_000081.7	3922	7	8	13	9.33333	54	16	42	37.3333	1.39309	0.0427173
Cdip1	NC_000082.7	4583	833	720	624	725.667	395	565	499	486.333	-1.17385	1.89e-06
Cdk10	NC_000074.7	1685	158	109	119	128.667	80	91	109	93.3333	-1.06059	0.000469044
Cdk20	NC_000079.7	2223	22877	21212	22288	22125.7	12970	16113	13249	14110.7	-1.23574	6.17e-11
Cdo1	NC_000084.7	1751	18828	15923	14572	16441	9861	15309	9759	11643	-1.08228	2.56e-05
Cers2	NC_000069.7	2511	2017	1496	1557	1690	943	1365	991	1099.67	-1.20375	5.58e-07
Chl1	NC_000072.7	9130	46	62	5	37.6667	4	6	7	5.66667	-3.4068	0.00805633
Chmp1a	NC_000074.7	2171	304	244	219	255.667	172	200	152	174.667	-1.14713	1.96e-05
Chst12	NC_000071.7	1821	135	111	130	125.333	67	93	107	89	-1.08212	0.000355361
Cldn10	NC_000080.7	1446	70	87	135	97.3333	379	368	297	348	1.26909	2.13e-06
Cldn15	NC_000071.7	1851	2122	1622	1824	1856	1211	1127	1266	1201.33	-1.22584	2.7e-12
Cldn34b2	NC_000086.8	1352	502	962	440	634.667	2381	2179	2113	2224.33	1.16955	0.0357879
Clec16a	NC_000082.7	22916	860	826	723	803	425	557	474	485.333	-1.32289	3.65e-09
Cnn1	NC_000075.7	2117	434	331	390	385	171	229	216	205.333	-1.49226	7.56e-11
Cntnap5c	NC_000083.7	14262	45	67	59	57	303	211	208	240.667	1.47218	5.09e-07
Cops7b	NC_000067.7	3099	393	336	367	365.333	203	275	191	223	-1.29403	1.12e-07
Coq4	NC_000068.8	5500	274	249	272	265	168	229	170	189	-1.06997	2.16e-05
Coro2b	NC_000075.7	5419	12	3	6	7	22	42	34	32.6667	1.6512	0.0246738
Cphx1	NC_000080.7	1993	15346	14836	13006	14396	9650	10837	9780	10089	-1.114	1.17e-08
Cpsf4l	NC_000077.7	1938	57687	47782	45570	50346.3	21004	38576	27288	28956	-1.37854	1.08e-07
Cpt1c	NC_000073.7	3763	51	52	52	51.6667	39	40	33	37.3333	-1.06275	0.00835304
Crtac1	NC_000085.7	4541	6	4	5	5	42	23	46	37	2.27868	0.00109822
Csta2	NC_000082.7	564	22	18	36	25.3333	133	60	84	92.3333	1.27606	0.00360461
Ctsd	NC_000073.7	1917	963	607	636	735.333	283	474	348	368.333	-1.58015	1.13e-08
Cyp4f39	NC_000083.7	2645	6019	3943	5261	5074.33	2622	3866	3078	3188.67	-1.24324	4.74e-08
D6Ertd527e	NC_000072.7	8631	49720	45595	33099	42804.7	25881	21186	32584	26550.3	-1.31766	1.17e-08
Dapk3	NC_000076.7	2129	13	30	57	33.3333	19	24	16	19.6667	-1.30475	0.033724
Dbh	NC_000068.8	2282	55	60	36	50.3333	32	38	42	37.3333	-1.04781	0.0195374
Dbndd1	NC_000074.7	4583	7636	5633	5622	6297	3958	5691	4451	4700	-1.00955	2.66e-05
Dbt	NC_000069.7	3301	333	573	259	388.333	2678	2111	2840	2543	2.06233	6.43e-05
Dcc	NC_000084.7	10484	20	19	11	16.6667	60	60	51	57	1.16547	0.0220603
Dcpp1	NC_000083.7	913	159	182	284	208.333	742	600	602	648	1.06084	2.17e-06
Dctn2	NC_000076.7	2532	515	505	494	504.667	333	351	445	376.333	-1.02549	1.03e-06
Dedd	NC_000067.7	8039	6026	4731	4328	5028.33	3266	4322	3634	3740.67	-1.02189	1.01e-05
Dennd5b	NC_000072.7	9943	126	97	113	112	72	67	66	68.3333	-1.30682	6.79e-06
Derl3	NC_000076.7	1344	1768	1625	1763	1718.67	1047	1225	1279	1183.67	-1.12952	4.38e-10
Dgat2	NC_000073.7	2251	778	574	552	634.667	380	412	434	408.667	-1.23728	3.43e-08
Dhcr7	NC_000073.7	4511	144	80	90	104.667	65	66	77	69.3333	-1.19444	0.000486489
Dhdh	NC_000073.7	3566	70	149	89	102.667	69	61	43	57.6667	-1.45114	0.00025474
Dhrs3	NC_000070.7	4826	1613	2285	1575	1824.33	1039	999	1690	1242.67	-1.18161	7.55e-06
Dnal4	NC_000081.7	1556	2862	2212	2186	2420	1379	1706	1653	1579.33	-1.2115	8.84e-09
Dpm3	NC_000069.7	927	33	24	42	33	126	90	124	113.333	1.19233	0.00077417
E330020D12Rik	NC_000067.7	2827	125	173	224	174	992	1466	1535	1331	2.36417	1.04e-22
Ednrb	NC_000080.7	5691	37	48	48	44.3333	191	161	189	180.333	1.42607	1.01e-06
Eef1a1	NC_000075.7	1790	24226	21608	20846	22226.7	13685	18312	17360	16452.3	-1.02729	7.89e-07
Eif3l	NC_000081.7	1893	4725	3460	4016	4067	2507	3570	2793	2956.67	-1.03968	3.86e-06
Elovl1	NC_000070.7	4444	2921	2945	3048	2971.33	1796	2538	2294	2209.33	-1.01327	1.2e-06
Entpd1	NC_000085.7	4966	1761	1516	1594	1623.67	904	992	1042	979.333	-1.325	1.48e-13
Eps8l3	NC_000069.7	2714	472	414	310	398.667	256	316	333	301.667	-1.01221	0.000164554
F830208F22Rik	NC_000084.7	2355	7	13	11	10.3333	58	55	44	52.3333	1.74755	0.00126617
Fam151a	NC_000070.7	1897	6003	2404	3184	3863.67	1277	2566	1470	1771	-1.69195	0.011719
Fam199x	NC_000086.8	8299	608	625	621	618	2497	1657	2139	2097.67	1.15169	4.92e-10
Fam234a	NC_000083.7	3081	269	273	257	266.333	186	207	188	193.667	-1.05646	5.96e-06
Fam25c	NC_000080.7	604	47	30	49	42	242	143	147	177.333	1.48532	7.03e-06
Farsa	NC_000074.7	1878	915	1090	988	997.667	765	575	823	721	-1.08271	4.3e-08
Fasn	NC_000077.7	10434	1167	799	1261	1075.67	647	841	556	681.333	-1.22156	1.81e-07
Fbxl8	NC_000074.7	1901	85	55	66	68.6667	46	43	55	48	-1.11431	0.00239706
Fbxw5	NC_000068.8	2401	154	95	103	117.333	85	75	96	85.3333	-1.06375	0.000820927
Fdft1	NC_000080.7	10420	61427	49457	43567	51483.7	21911	37645	26201	28585.7	-1.43504	3.71e-08
Fkbpl	NC_000083.7	1713	3077	2769	2741	2862.33	1573	2471	1959	2001	-1.10062	2.49e-06
Flrt3	NC_000068.8	4537	21	12	6	13	70	48	44	54	1.4319	0.0129473
Fnip2	NC_000069.7	20757	199	151	168	172.667	76	102	85	87.6667	-1.56515	1.17e-08
Foxn2	NC_000083.7	9265	464	677	694	611.667	2944	1491	3411	2615.33	1.47605	1.71e-08
Fstl5	NC_000069.7	5536	53	60	39	50.6667	174	171	201	182	1.23154	0.000101649
Fzd7	NC_000067.7	4809	36	38	54	42.6667	169	114	130	137.667	1.09981	0.000819073
G6pdx	NC_000086.8	2338	30117	22839	16570	23175.3	7061	12477	10215	9917.67	-1.8239	0.00016797
Gadd45b	NC_000076.7	1266	50	28	42	40	17	24	18	19.6667	-1.60161	0.00104409
Galnt6	NC_000081.7	5969	2429	2392	2870	2563.67	1587	1104	1533	1408	-1.46573	3.19e-20
Galntl5	NC_000071.7	1663	174	168	224	188.667	748	498	683	643	1.17272	8.73e-09
Gapdh	NC_000072.7	1736	35	26	23	28	9	30	6	15	-1.46055	0.0388836
Gas2l1	NC_000077.7	5430	4	6	12	7.33333	32	25	31	29.3333	1.4257	0.045126
Gata6	NC_000084.7	3310	170	106	146	140.667	124	113	58	98.3333	-1.09747	0.00167352
Gatad1	NC_000071.7	2547	167	186	263	205.333	625	544	688	619	1.00768	1.16e-06
Gbf1	NC_000085.7	6532	1107	663	663	811	498	555	609	554	-1.1526	6.64e-06
Gcn1	NC_000071.7	8691	237	214	216	222.333	183	126	187	165.333	-1.03777	1.72e-05
Gdf9	NC_000077.7	2261	481173	361408	377216	406599	164912	304797	187279	218996	-1.46589	0.00205482
Gja1	NC_000076.7	3208	1	1	11	4.33333	49	19	25	31	2.29156	0.00930132
Gja4	NC_000070.7	1686	26677	19062	18873	21537.3	9992	12130	11964	11362	-1.51996	6.78e-13
Gjb1	NC_000086.8	2036	92	80	67	79.6667	43	64	39	48.6667	-1.30309	0.000687416
Glra4	NC_000086.8	7936	3	9	1	4.33333	39	58	31	42.6667	2.68822	0.000355361
Gls	NC_000067.7	12264	24	10	35	23	81	59	82	74	1.11697	0.0169759
Gm10029	NC_000079.7	438	17	20	20	19	68	63	51	60.6667	1.08337	0.0214525
Gm10139	NC_000079.7	1338	63	52	34	49.6667	39	39	36	38	-1.00092	0.027171
Gm10324	NC_000079.7	2874	153	65	146	121.333	69	65	71	68.3333	-1.40102	3.6e-05
Gm10823	NC_000082.7	815	20	31	36	29	98	88	78	88	1.01558	0.0118176
Gm11351	NC_000079.7	583	8	22	8	12.6667	83	59	73	71.6667	1.86801	0.000321471
Gm11413	NC_000070.7	1461	127	169	145	147	514	487	473	491.333	1.13903	7.44e-07
Gm11545	NC_000077.7	2715	11103	9133	6853	9029.67	5522	6859	5986	6122.33	-1.16766	2.05e-06
Gm12589	NC_000077.7	935	185	206	238	209.667	627	730	645	667.333	1.08817	2.67e-07
Gm12863	NC_000070.7	537	48	103	65	72	354	196	321	290.333	1.37733	4.7e-05
Gm13822	NC_000071.7	483	28	26	55	36.3333	156	97	100	117.667	1.1208	0.00374074
Gm13853	NC_000072.7	1763	3	0	13	5.33333	31	38	28	32.3333	2.09043	0.0112128
Gm14164	NC_000068.8	1997	178	160	216	184.667	162	120	132	138	-1.01069	2.33e-05
Gm14296	NC_000068.8	8750	47	43	30	40	14	33	23	23.3333	-1.37182	0.00933076
Gm16596	NC_000078.7	1549	123	104	173	133.333	60	83	76	73	-1.43532	1.12e-06
Gm17171	NC_000068.8	3900	16	24	23	21	65	41	98	68	1.08123	0.0299345
Gm19439	NC_000069.7	1063	13	31	18	20.6667	109	60	122	97	1.59791	0.000517233
Gm19448	NC_000079.7	533	31	19	21	23.6667	12	16	14	14	-1.34906	0.0283662
Gm19522	NC_000082.7	2530	8	17	10	11.6667	61	24	51	45.3333	1.32196	0.0335258
Gm19585	NC_000083.7	1025	73	51	121	81.6667	202	358	307	289	1.28183	0.000136102
Gm2042	NC_000078.7	2024	16165	16878	11397	14813.3	5912	7774	5855	6513.67	-1.79212	2.03e-13
Gm2093	NC_000081.7	3526	10	7	13	10	49	33	48	43.3333	1.526	0.00784438
Gm2309	NC_000086.8	1607	131	112	99	114	20	52	38	36.6667	-2.22246	4.01e-09
Gm29183	NC_000067.7	5306	12	22	32	22	102	77	110	96.3333	1.54474	0.000187177
Gm29916	NC_000076.7	460	40	30	73	47.6667	178	97	157	144	1.01748	0.00617304
Gm30094	NC_000084.7	687	35	50	78	54.3333	223	109	170	167.333	1.03102	0.00450343
Gm30159	NC_000081.7	2700	804	841	904	849.667	2634	3153	2753	2846.67	1.15833	5.12e-10
Gm30160	NC_000067.7	1910	18	25	50	31	109	77	101	95.6667	1.05351	0.0119856
Gm30313	NC_000075.7	1020	34	39	46	39.6667	156	104	111	123.667	1.04388	0.00249959
Gm30409	NC_000079.7	6836	43	52	73	56	210	143	153	168.667	1.00269	0.00138629
Gm30448	NC_000075.7	905	39	101	106	82	271	231	268	256.667	1.05363	0.00201596
Gm30458	NC_000069.7	363	36	20	39	31.6667	20	13	17	16.6667	-1.50971	0.00477942
Gm30527	NC_000081.7	1490	21	16	40	25.6667	87	70	76	77.6667	1.03057	0.0181187
Gm30760	NC_000082.7	4378	20	9	25	18	103	86	91	93.3333	1.80057	1.49e-05
Gm30812	NC_000071.7	2115	9	14	7	10	55	41	44	46.6667	1.60438	0.00509479
Gm31490	NC_000077.7	558	194	104	206	168	933	784	768	828.333	1.72646	2.44e-14
Gm31704	NC_000083.7	3967	10	13	15	12.6667	32	38	64	44.6667	1.22547	0.0360584
Gm31733	NC_000085.7	8684	25	25	52	34	163	79	116	119.333	1.22816	0.0021694
Gm32009	NC_000072.7	1106	37	38	56	43.6667	166	151	144	153.667	1.23491	6.31e-05
Gm32249	NC_000077.7	4469	249	240	199	229.333	104	130	103	112.333	-1.62936	9.81e-10
Gm32355	NC_000081.7	1132	18	27	26	23.6667	14	11	18	14.3333	-1.32774	0.0287776
Gm32476	NC_000079.7	415	54	43	77	58	28	45	38	37	-1.20971	0.00340338
Gm32531	NC_000074.7	1001	28	36	68	44	143	122	128	131	1.00594	0.00531495
Gm32661	NC_000084.7	5769	76	64	89	76.3333	508	418	484	470	2.03263	7.63e-22
Gm32687	NC_000076.7	3883	9	5	12	8.66667	35	42	47	41.3333	1.68337	0.0052755
Gm3286	NC_000071.7	2296	32	15	35	27.3333	2	7	12	7	-2.53129	0.000255677
Gm33055	NC_000083.7	432	175	64	193	144	916	550	511	659	1.6248	4.88e-07
Gm33643	NC_000075.7	645	14	16	24	18	67	59	66	64	1.24759	0.00623098
Gm33646	NC_000070.7	1088	10	6	12	9.33333	53	30	37	40	1.50909	0.013233
Gm33989	NC_000073.7	24726	12	9	9	10	66	30	37	44.3333	1.53391	0.0109133
Gm34068	NC_000067.7	632	78	74	96	82.6667	335	205	316	285.333	1.18641	4.86e-06
Gm34097	NC_000071.7	932	28	16	32	25.3333	78	77	77	77.3333	1.03479	0.0138172
Gm34122	NC_000079.7	622	45	80	20	48.3333	197	166	170	177.667	1.2252	0.0062396
Gm34267	NC_000076.7	1177	3	0	1	1.33333	26	72	21	39.6667	4.35617	5.3e-05
Gm34369	NC_000071.7	958	821	780	679	760	545	591	493	543	-1.08593	6.33e-07
Gm3470	NC_000071.7	2119	33	21	24	26	19	13	10	14	-1.49328	0.0120002
Gm34894	NC_000078.7	3025	26	15	23	21.3333	82	98	41	73.6667	1.22105	0.0163238
Gm35048	NC_000067.7	4141	11	23	13	15.6667	57	57	59	57.6667	1.26919	0.0132976
Gm35060	NC_000084.7	2734	92	56	126	91.3333	69	49	55	57.6667	-1.23476	0.000392387
Gm35164	NC_000080.7	722	5	3	9	5.66667	39	18	30	29	1.76998	0.0194434
Gm35381	NC_000067.7	1431	82	113	91	95.3333	367	345	251	321	1.15118	5.6e-05
Gm35426	NC_000067.7	1964	12	4	6	7.33333	36	25	29	30	1.43148	0.0461153
Gm35612	NC_000086.8	381	13	19	35	22.3333	90	81	60	77	1.22186	0.00835304
Gm3596	NC_000078.7	386	2	3	9	4.66667	16	41	21	26	1.95795	0.0245365
Gm36139	NC_000067.7	2480	5	5	8	6	38	27	30	31.6667	1.81255	0.00881968
Gm36245	NC_000081.7	536	51	19	67	45.6667	146	134	128	136	1.01778	0.00911511
Gm36264	NC_000079.7	1028	30	18	40	29.3333	87	108	101	98.6667	1.18613	0.00261924
Gm36283	NC_000076.7	392	46	40	82	56	255	176	255	228.667	1.45107	8.03e-07
Gm36338	NC_000084.7	10464	5	6	6	5.66667	33	31	19	27.6667	1.70096	0.0234919
Gm36355	NC_000072.7	5100	46	70	65	60.3333	22	27	34	27.6667	-1.72295	2.41e-05
Gm36531	NC_000074.7	724	53	37	36	42	153	92	143	129.333	1.00751	0.00528319
Gm36642	NC_000081.7	867	498	511	896	635	2528	1806	2139	2157.67	1.19017	8.73e-09
Gm36693	NC_000085.7	13625	527	497	479	501	226	310	258	264.667	-1.51115	3.38e-11
Gm36723	NC_000078.7	10361	55	55	56	55.3333	34	42	49	41.6667	-1.00407	0.0111781
Gm36767	NC_000075.7	2040	17	27	19	21	69	90	57	72	1.18594	0.0125599
Gm36778	NC_000069.7	813	30	32	66	42.6667	173	99	116	129.333	1.02397	0.00761416
Gm36798	NC_000083.7	7245	16	11	21	16	97	39	66	67.3333	1.47437	0.00354416
Gm38503	NC_000069.7	3244	2716	2527	2463	2568.67	1600	1607	1455	1554	-1.3235	1.33e-13
Gm38722	NC_000071.7	995	26	11	33	23.3333	68	67	85	73.3333	1.08415	0.0182532
Gm38785	NC_000072.7	31842	8	7	17	10.6667	55	22	56	44.3333	1.46538	0.0194914
Gm38865	NC_000072.7	43926	36	27	27	30	20	22	22	21.3333	-1.08956	0.0399948
Gm39034	NC_000073.7	713	162	106	131	133	435	567	352	451.333	1.18694	3.06e-05
Gm39097	NC_000073.7	659	3	2	10	5	71	191	153	138.333	4.2561	6.28e-13
Gm39154	NC_000074.7	807	134	156	255	181.667	652	428	695	591.667	1.11868	7.81e-06
Gm39355	NC_000075.7	1211	2	2	13	5.66667	46	73	52	57	2.80534	2.1e-05
Gm39404	NC_000075.7	10076	4	10	11	8.33333	59	31	38	42.6667	1.75507	0.00504907
Gm39984	NC_000068.8	4637	10	7	9	8.66667	63	51	36	50	1.94002	0.000703073
Gm40044	NC_000069.7	612	6	9	13	9.33333	26	60	44	43.3333	1.6601	0.0091031
Gm40449	NC_000073.7	4527	10	11	5	8.66667	28	27	61	38.6667	1.52768	0.0248228
Gm40618	NC_000076.7	1102	13	21	29	21	82	61	70	71	1.17142	0.00904894
Gm40775	NC_000076.7	352	472	867	457	598.667	2633	2478	2779	2630	1.50201	5.05e-08
Gm40826	NC_000079.7	2213	12	15	23	16.6667	66	37	58	53.6667	1.09417	0.0347299
Gm40993	NC_000079.7	1304	21	8	25	18	45	55	67	55.6667	1.06465	0.0453277
Gm41028	NC_000079.7	841	10	5	22	12.3333	72	65	60	65.6667	1.85926	0.000331556
Gm41040	NC_000079.7	190	72	92	89	84.3333	37	71	34	47.3333	-1.40634	0.000467721
Gm41061	NC_000079.7	2327	38	31	61	43.3333	15	38	26	26.3333	-1.26285	0.0139636
Gm41062	NC_000079.7	372	12	6	15	11	44	37	38	39.6667	1.27562	0.0317835
Gm41147	NC_000080.7	1672	9	11	15	11.6667	43	53	32	42.6667	1.3016	0.0267351
Gm41233	NC_000080.7	206	17	21	27	21.6667	93	46	85	74.6667	1.18094	0.00942791
Gm41293	NC_000081.7	1782	78	85	56	73	57	25	59	47	-1.27445	0.00212984
Gm41610	NC_000083.7	2909	14	8	19	13.6667	76	38	45	53	1.36905	0.012482
Gm41644	NC_000083.7	347	320	438	626	461.333	1935	1475	1702	1704	1.30352	9.81e-10
Gm41943	NC_000067.7	1921	11	20	21	17.3333	74	43	48	55	1.06451	0.0418883
Gm41947	NC_000067.7	2542	1	0	1	0.666667	98	94	81	91	6.51055	9.23e-08
Gm42094	NC_000077.7	5804	16	7	20	14.3333	55	58	52	55	1.37501	0.00784878
Gm42098	NC_000086.8	1652	137	99	98	111.333	11	32	17	20	-3.05721	2.71e-14
Gm42101	NC_000086.8	1652	72	51	42	55	42	42	37	40.3333	-1.0538	0.0131772
Gm42129	NC_000071.7	1418	142	94	203	146.333	751	438	652	613.667	1.48733	3.9e-09
Gm42182	NC_000086.8	1652	68	67	66	67	14	62	17	31	-1.65972	0.00237651
Gm42403	NC_000086.8	1652	41	28	25	31.3333	9	16	14	13	-1.86553	0.00101117
Gm46022	NC_000073.7	3184	39	48	124	70.3333	287	172	239	232.667	1.16683	0.00160917
Gm46215	NC_000076.7	235	12	11	19	14	54	43	41	46	1.13668	0.0355939
Gm46427	NC_000079.7	1431	36	16	27	26.3333	8	18	15	13.6667	-1.51685	0.0158157
Gm46429	NC_000079.7	874	34	16	43	31	28	14	17	19.6667	-1.23246	0.0320991
Gm46555	NC_000082.7	12779	18	15	26	19.6667	95	58	62	71.6667	1.27834	0.00472266
Gm46571	NC_000082.7	4643	18	17	43	26	80	82	67	76.3333	1.00136	0.0300411
Gm4724	NC_000068.8	16111	84	75	81	80	34	22	19	25	-2.27925	4.92e-10
Gm47990	NC_000079.7	460	13	9	13	11.6667	54	25	59	46	1.37049	0.0191701
Gm4802	NC_000082.7	438	170	170	242	194	719	533	613	621.667	1.09247	5.53e-08
Gm51424	NC_000083.7	2889	17	21	8	15.3333	76	40	52	56	1.22839	0.0283662
Gm51626	NC_000067.7	807	31	47	37	38.3333	178	158	88	141.333	1.28467	0.00115195
Gm51757	NC_000076.7	1049	24	30	45	33	13	3	16	10.6667	-2.22971	0.000201345
Gm51793	NC_000076.7	2311	7	0	10	5.66667	31	41	18	30	1.88056	0.0247985
Gm52057	NC_000079.7	3003	14	11	24	16.3333	135	89	78	100.667	2.04621	1.99e-06
Gm52296	NC_000083.7	28968	23	34	40	32.3333	15	19	16	16.6667	-1.5367	0.00364892
Gm52881	NC_000072.7	884	30	26	30	28.6667	113	90	106	103	1.24839	0.000526019
Gm53057	NC_000079.7	2138	100	86	78	88	47	39	59	48.3333	-1.47565	1.19e-05
Gm6367	NC_000071.7	2543	284	186	260	243.333	188	170	184	180.667	-1.01852	1.44e-05
Gm6644	NC_000067.7	1369	1040	706	623	789.667	348	604	408	453.333	-1.38808	2.87e-06
Gm6909	NC_000073.7	1478	168	95	91	118	42	53	52	49	-1.86923	1.29e-07
Gm6961	NC_000081.7	535	34	48	37	39.6667	128	112	152	130.667	1.11018	0.0012991
Gm7437	NC_000086.8	1781	40	47	55	47.3333	13	32	23	22.6667	-1.6324	0.000601115
Gm7550	NC_000078.7	591	15	17	12	14.6667	95	85	73	84.3333	1.92163	1.1e-05
Gm8801	NC_000083.7	1867	4540	4421	2979	3980	1174	2059	1348	1527	-1.97883	4.56e-05
Gm8817	NC_000086.8	788	89	164	67	106.667	51	53	91	65	-1.36179	0.00160917
Gnat1	NC_000075.7	2287	29	27	38	31.3333	28	16	10	18	-1.38841	0.0128538
Gne	NC_000070.7	6067	51	51	68	56.6667	28	48	38	38	-1.14736	0.00530755
Gnptg	NC_000083.7	3575	1925	1739	1664	1776	1000	1521	1187	1236	-1.10948	2.36e-06
Gorasp2	NC_000068.8	2817	6557	5679	4845	5693.67	3572	4092	4091	3918.33	-1.14407	4.65e-08
Gpaa1	NC_000081.7	2036	250	181	196	209	87	107	126	106.667	-1.56656	3.88e-09
Gpr108	NC_000083.7	3031	796	617	631	681.333	402	576	560	512.667	-1.00125	3.63e-05
Gpr20	NC_000081.7	8269	27	33	34	31.3333	18	26	25	23	-1.03363	0.0482738
Gpr35	NC_000067.7	14817	1491	1089	963	1181	620	961	728	769.667	-1.20932	6.82e-06
Grina	NC_000081.7	2110	1266	1140	1222	1209.33	494	747	825	688.667	-1.40082	7.74e-10
Gtse1	NC_000081.7	2820	1440	1001	881	1107.33	501	670	656	609	-1.46387	6.92e-09
Gyg	NC_000069.7	1774	76472	67199	57579	67083.3	31723	43356	38451	37843.3	-1.42384	1.26e-10
H13	NC_000068.8	11068	9681	7897	9065	8881	6186	6912	6752	6616.67	-1.01395	4.77e-09
H1f2	NC_000079.7	725	23	17	21	20.3333	10	13	14	12.3333	-1.30946	0.0436269
H4c14	NC_000069.7	384	5	4	7	5.33333	26	14	39	26.3333	1.70272	0.0335258
H4c4	NC_000079.7	402	18	10	36	21.3333	111	126	114	117	1.90573	3.04e-06
Halr1	NC_000072.7	556	9	32	8	16.3333	88	32	102	74	1.50012	0.0184771
Hand2os1	NC_000074.7	806	16	10	27	17.6667	126	41	56	74.3333	1.48485	0.00653733
Haus1	NC_000084.7	3845	1240	1549	1767	1518.67	8012	5553	6442	6669	1.53544	4.07e-18
Haus4	NC_000080.7	2474	3240	2602	2511	2784.33	1701	2015	1840	1852	-1.18474	7.99e-09
Hbq1a	NC_000077.7	604	24	44	43	37	137	120	114	123.667	1.14721	0.00143671
Hddc3	NC_000073.7	3088	1181	1126	1005	1104	767	894	677	779.333	-1.09846	6.85e-07
Hexdc	NC_000077.7	4532	1024	949	735	902.667	606	644	628	626	-1.13838	5.09e-07
Hmcn2	NC_000068.8	15925	38	46	33	39	9	29	30	22.6667	-1.37948	0.0133673
Hpdl	NC_000070.7	1602	42	41	42	41.6667	20	23	16	19.6667	-1.6738	0.00030038
Hsd11b1	NC_000067.7	1651	10	13	16	13	42	46	60	49.3333	1.337	0.0119225
Iars2	NC_000067.7	6408	64	71	66	67	59	39	41	46.3333	-1.13969	0.00190803
Ier3ip1	NC_000084.7	1394	76	58	82	72	244	203	211	219.333	1.01901	0.000114346
Igfals	NC_000083.7	2389	136	102	138	125.333	62	111	92	88.3333	-1.07612	0.000998231
Irf1	NC_000077.7	3359	5413	4391	3470	4424.67	2591	3082	2655	2776	-1.278	5.04e-08
Islr	NC_000075.7	2445	52	23	20	31.6667	22	18	19	19.6667	-1.30115	0.027167
Itpa	NC_000068.8	1717	197	140	225	187.333	79	142	66	95.6667	-1.52022	6.2e-06
Izumo1r	NC_000075.7	3280	11298	10708	11044	11016.7	6782	8869	8558	8069.67	-1.03887	8.1e-08
Jmjd4	NC_000077.7	8849	38	29	36	34.3333	15	25	22	20.6667	-1.31327	0.00972177
Jmjd8	NC_000083.7	2092	54	47	49	50	27	43	26	32	-1.22534	0.00536943
Jmy	NC_000079.7	8780	12	8	19	13	66	39	43	49.3333	1.34394	0.0146206
Jup	NC_000077.7	5396	66	49	50	55	30	37	48	38.3333	-1.12015	0.00684412
Kat14	NC_000068.8	3751	7504	5504	6150	6386	4660	4476	4000	4378.67	-1.13893	1.45e-09
Kdf1	NC_000070.7	1998	59	38	53	50	23	44	35	34	-1.12893	0.0125426
Khdc1b	NC_000067.7	2247	108107	88087	75763	90652.3	49508	67297	47552	54785.7	-1.32023	3.89e-08
Khdrbs2	NC_000067.7	35110	2795	2352	2072	2406.33	1204	2052	1246	1500.67	-1.2645	4.07e-06
Kif18b	NC_000077.7	3593	143	121	136	133.333	90	95	71	85.3333	-1.23245	1.43e-05
Kif22	NC_000073.7	2203	20900	15531	13795	16742	11007	11438	11866	11437	-1.15703	7.32e-08
Kif26b	NC_000067.7	17639	15	13	23	17	73	62	41	58.6667	1.21435	0.0164049
Kirrel3	NC_000075.7	47989	435	397	358	396.667	173	215	191	193	-1.63717	1.63e-12
Kirrel3os	NC_000075.7	31718	30	38	38	35.3333	148	125	85	119.333	1.16412	0.00207029
Klf17	NC_000070.7	3595	30669	23497	17807	23991	9534	14754	11212	11833.3	-1.61825	1.38e-09
Klhdc3	NC_000083.7	2393	2645	2025	1929	2199.67	1369	1384	1585	1446	-1.21094	2.42e-09
Klhl14	NC_000084.7	4734	47	44	74	55	231	146	189	188.667	1.19143	7.38e-05
Klhl17	NC_000070.7	3014	18	16	25	19.6667	5	12	16	11	-1.41003	0.0462515
Klhl7	NC_000071.7	5972	10	8	15	11	40	37	47	41.3333	1.33012	0.0205912
Kpna7	NC_000071.7	2328	29753	24154	20335	24747.3	11904	14792	14290	13662	-1.46066	4.19e-11
Krt83	NC_000081.7	1757	36	33	67	45.3333	26	33	39	32.6667	-1.03446	0.0256783
Laptm4b	NC_000081.7	1897	37533	31111	26365	31669.7	19102	24991	26791	23628	-1.02678	1.13e-05
Ldhb	NC_000072.7	1304	459395	377361	432368	423041	281445	327410	290148	299668	-1.08381	1.34e-09
Lims2	NC_000084.7	3121	17	25	23	21.6667	13	17	6	12	-1.43519	0.0340586
Llgl1	NC_000077.7	4633	2312	2124	1801	2079	1211	1428	1277	1305.33	-1.27336	1.72e-09
Lmod3	NC_000072.7	2369	118	128	165	137	612	385	527	508	1.29279	7.07e-09
LOC100041708	NT_166280.1	2578	356	234	387	325.667	213	176	125	171.333	-1.50268	4.54e-09
LOC100041806	NT_187059.1	2653	4146	2909	3039	3364.67	1320	1503	1356	1393	-1.86689	2.68e-20
LOC100861655	NT_187059.1	1634	2999	2219	2230	2482.67	896	1178	889	987.667	-1.91886	3.15e-18
LOC102639428	NT_166456.1	1112	202	206	277	228.333	146	148	153	149	-1.19785	8.72e-08
LOC105246083	NC_000082.7	291	14	15	26	18.3333	87	43	58	62.6667	1.18266	0.0172992
LOC108168674	NT_162750.1	622	43	28	31	34	6	12	23	13.6667	-1.91469	0.00101937
LOC115487113	NC_000067.7	1259	11	7	12	10	55	28	46	43	1.50503	0.0108422
LOC115487699	NC_000067.7	116	32	23	28	27.6667	21	11	24	18.6667	-1.17613	0.0377333
LOC115488129	NC_000079.7	645	305	267	308	293.333	189	173	168	176.667	-1.32466	2.24e-10
LOC115489399	NC_000070.7	5439	8	6	15	9.66667	28	68	50	48.6667	1.79143	0.00399329
LOC118567331	NC_000067.7	653	70	16	51	45.6667	18	30	18	22	-1.60641	0.00495723
LOC118567340	NC_000082.7	141249	17	30	30	25.6667	112	74	83	89.6667	1.20372	0.00356478
LOC118567759	NC_000067.7	1213	121	103	123	115.667	92	90	76	86	-1.01617	0.000406376
LOC118567760	NC_000067.7	585	101	95	92	96	56	68	45	56.3333	-1.35956	4.33e-05
LOC118567768	NC_000067.7	5310	1391	1262	1261	1304.67	219	334	247	266.667	-2.8754	2.72e-40
LOC118567937	NC_000077.7	376	37	36	43	38.6667	174	95	120	129.667	1.14179	0.00117492
LOC118567947	NC_000077.7	2500	564	494	764	607.333	420	357	481	419.333	-1.11719	3.64e-09
LOC118567986	NC_000078.7	521	8	19	15	14	76	32	62	56.6667	1.39362	0.0124491
LOC118568087	NC_000079.7	275	5	3	6	4.66667	27	35	34	32	2.20475	0.00244525
LOC118568158	NC_000080.7	6576	16	19	24	19.6667	83	59	59	67	1.17698	0.00916532
LOC118568199	NC_000081.7	308	155	199	265	206.333	178	79	146	134.333	-1.2213	4.4e-05
LOC118568210	NC_000081.7	694	66	36	32	44.6667	19	32	23	24.6667	-1.4507	0.00440168
LOC118568217	NC_000081.7	2142	21	30	52	34.3333	150	69	130	116.333	1.1703	0.00514103
LOC118568267	NC_000082.7	3875	9	5	7	7	30	26	38	31.3333	1.56629	0.0220247
LOC118568312	NC_000083.7	1633	53975	42624	38833	45144	20754	25593	26236	24194.3	-1.50102	1.33e-12
LOC118568331	NC_000083.7	1604	96	119	165	126.667	85	95	98	92.6667	-1.02724	0.000485325
LOC118568468	NT_162750.1	958	43	45	47	45	28	34	32	31.3333	-1.11289	0.00941045
LOC118568508	NC_000068.8	2714	60	51	51	54	34	23	22	26.3333	-1.64102	6.82e-05
LOC118568573	NC_000068.8	747	2	3	12	5.66667	22	24	32	26	1.65264	0.0446001
LOC118568600	NC_000069.7	1386	113	86	144	114.333	682	464	526	557.333	1.69929	1.95e-14
Lrrc41	NC_000070.7	3834	352	298	188	279.333	130	168	141	146.333	-1.54555	4.8e-07
Lrrc42	NC_000070.7	1878	11569	8657	8062	9429.33	5865	7607	6107	6526.33	-1.12505	1.27e-06
Lrrc55	NC_000068.8	6184	47	39	41	42.3333	18	34	20	24	-1.39767	0.0038563
Lrrc56	NC_000073.7	3664	42	24	18	28	30	12	6	16	-1.43683	0.0394415
Lrrc69	NC_000070.7	11726	80	71	64	71.6667	30	54	34	39.3333	-1.45174	0.000280146
Lsr	NC_000073.7	2177	300	261	247	269.333	170	156	180	168.667	-1.28072	2.07e-08
M1ap	NC_000072.7	2282	42	53	42	45.6667	23	45	34	34	-1.01583	0.0337159
Magea2	NC_000086.8	1706	24	20	8	17.3333	68	58	67	64.3333	1.2657	0.0137398
Manba	NC_000069.7	3901	6176	3440	7234	5616.67	2606	1991	2569	2388.67	-1.80756	3.15e-18
Map2k7	NC_000074.7	3731	16	13	18	15.6667	59	44	48	50.3333	1.09231	0.0319406
Map3k1	NC_000079.7	7261	25	18	22	21.6667	129	74	123	108.667	1.71911	1.02e-05
Map3k8	NC_000084.7	2743	35	25	29	29.6667	117	97	100	104.667	1.223	0.000790533
Mapk3	NC_000073.7	1772	6418	6035	5042	5831.67	2758	3752	3391	3300.33	-1.42061	1.26e-10
Marchf11	NC_000081.7	1584	452	284	907	547.667	2296	1435	1621	1784	1.15599	0.0328878
Mavs	NC_000068.8	3728	372	277	297	315.333	177	265	222	221.333	-1.09609	3.54e-05
Mb21d2	NC_000082.7	3500	222	221	190	211	113	49	130	97.3333	-1.74838	1.93e-08
Mbp	NC_000084.7	8472	117	57	90	88	50	66	53	56.3333	-1.2202	0.00100599
Med16	NC_000076.7	3307	19	22	20	20.3333	7	14	11	10.6667	-1.51847	0.0235588
Med24	NC_000077.7	3513	363	365	291	339.667	228	244	287	253	-1.03564	2.16e-05
Mff	NC_000067.7	2189	25441	19712	20233	21795.3	12032	16929	15190	14717	-1.15552	1.26e-07
Mfsd10	NC_000071.7	1972	705	653	695	684.333	330	486	398	404.667	-1.34086	2.15e-09
Mfsd13a	NC_000085.7	2284	63	52	45	53.3333	34	37	23	31.3333	-1.36554	0.001532
Mfsd2a	NC_000070.7	3168	10402	8078	6922	8467.33	4659	6878	4605	5380.67	-1.24513	1.8e-06
Mid1	NC_000086.8	6018	257	149	173	193	115	161	141	139	-1.06069	0.00054601
Mier2	NC_000076.7	7601	456	461	428	448.333	298	307	364	323	-1.07685	2.82e-07
Miox	NC_000081.7	1047	31841	31236	28473	30516.7	15454	24318	18135	19302.3	-1.24719	9.28e-08
Mme	NC_000069.7	6714	29	23	37	29.6667	133	67	88	96	1.09812	0.00705377
Mmgt2	NC_000077.7	2967	140	104	109	117.667	50	89	94	77.6667	-1.18855	0.000597921
Mmp24	NC_000068.8	4310	39	36	39	38	19	34	32	28.3333	-1.00758	0.0405158
Mnd1	NC_000069.7	977	341	333	441	371.667	1867	1774	2214	1951.67	1.80548	2.33e-28
Mnd1-ps	NC_000080.7	2774	14	18	19	17	112	94	109	105	2.03172	1.36e-07
Mob3a	NC_000076.7	2838	101	81	93	91.6667	55	62	55	57.3333	-1.26648	6.65e-05
Morn4	NC_000085.7	1920	205	177	201	194.333	134	159	119	137.333	-1.08557	2.62e-05
Mos	NC_000070.7	1448	49856	38625	39183	42554.7	23546	34032	24586	27388	-1.22001	1.37e-07
Mrpl10	NC_000077.7	1686	1489	1428	1276	1397.67	829	1192	922	981	-1.10165	2.65e-06
Msto1	NC_000069.7	1825	244	205	223	224	147	128	137	137.333	-1.30454	9.72e-09
Mtfr2	NC_000076.7	2613	24543	20843	18480	21288.7	6009	8826	8591	7808.67	-2.04385	2.68e-20
Mthfd2	NC_000072.7	2366	8641	7270	6314	7408.33	4616	6456	5300	5457.33	-1.03629	1.22e-05
Mtmr14	NC_000072.7	4894	10647	9008	8918	9524.33	5929	7046	6963	6646	-1.11519	6.92e-09
Muc3	NC_000071.7	14068	29	14	4	15.6667	94	57	79	76.6667	1.64862	0.00368929
Mus81	NC_000085.7	2475	3772	3040	2991	3267.67	2043	2323	2353	2239.67	-1.14342	6.15e-09
Mybl1	NC_000067.7	7445	98	81	127	102	341	251	333	308.333	1.00779	2.91e-05
Myo15	NC_000077.7	12799	18	19	22	19.6667	8	4	2	4.66667	-2.67235	0.000477189
Myo1a	NC_000076.7	3649	103	89	152	114.667	94	66	90	83.3333	-1.04259	0.000449953
Naa60	NC_000082.7	2920	514	441	430	461.667	225	353	280	286	-1.27738	4.78e-07
Ndor1	NC_000068.8	4942	193	151	156	166.667	91	135	118	114.667	-1.12797	0.000111528
Ndufa12	NC_000076.7	1042	437	467	670	524.667	1827	1252	2007	1695.33	1.10014	4.95e-08
Nelfa	NC_000071.7	2558	3316	2559	1933	2602.67	1263	1598	1613	1491.33	-1.41308	1.79e-08
Nfib	NC_000070.7	15760	125	38	87	83.3333	64	57	57	59.3333	-1.06968	0.0122582
Nfkbid	NC_000073.7	3046	154	78	130	120.667	63	96	95	84.6667	-1.08453	0.00171953
Nfyc	NC_000070.7	4564	6271	6823	4570	5888	3073	4541	3860	3824.67	-1.22913	2.15e-06
Ninj1	NC_000079.7	1150	11398	9556	10908	10620.7	6291	7448	8019	7252.67	-1.14021	1.91e-10
Nlrp14	NC_000073.7	3421	122520	91736	75654	96636.7	62175	62058	55956	60063	-1.29547	1.11e-08
Nobox	NC_000072.7	2411	25512	14371	16427	18770	8895	14302	9820	11005.7	-1.3483	0.00660445
Noc4l	NC_000071.7	2039	14093	10961	9736	11596.7	6325	7448	7693	7155.33	-1.30044	1.69e-09
Npm2	NC_000080.7	1400	41994	35668	35807	37823	21962	29472	23759	25064.3	-1.18163	1.51e-08
Nprl3	NC_000077.7	3206	141	107	143	130.333	98	87	96	93.6667	-1.06643	7.13e-05
Nr2f2	NC_000073.7	6209	7	12	7	8.66667	36	22	49	35.6667	1.4134	0.035125
Nrbp1	NC_000071.7	2208	4145	3426	2993	3521.33	1825	2266	2148	2079.67	-1.3609	4.01e-10
Nudt10	NC_000086.8	2394	3	5	9	5.66667	42	17	24	27.6667	1.6954	0.0318053
Oas1c	NC_000071.7	2317	114364	94317	89039	99240	49154	66532	56234	57306.7	-1.3847	1.24e-10
Oas1d	NC_000071.7	1735	173153	149181	136003	152779	85991	109985	89005	94993.7	-1.28001	1.72e-09
Oas1e	NC_000071.7	1715	204321	165912	170857	180363	110697	141667	119487	123950	-1.13035	2.55e-08
Oaz1-ps	NC_000083.7	963	783	498	532	604.333	263	488	365	372	-1.27973	1.39e-05
Obox1	NC_000073.7	1217	127002	130351	114783	124045	71714	94755	77027	81165.3	-1.20608	1.02e-08
Obox2	NC_000073.7	1329	128731	122644	118077	123151	66088	96829	74069	78995.3	-1.22643	2.11e-08
Obox5	NC_000073.7	1312	131901	130032	112644	124859	68495	97292	74072	79953	-1.23524	4.12e-08
Obox7	NC_000073.7	1264	24633	25501	21498	23877.3	11211	16062	12687	13320	-1.43594	1.39e-10
Olfml3	NC_000069.7	1736	111	79	131	107	73	71	57	67	-1.24994	4.98e-05
Olfr287	NC_000081.7	7679	102	179	99	126.667	0	3	2	1.66667	-6.87188	1.69e-18
Olfr315	NC_000077.7	998	20	21	28	23	13	5	14	10.6667	-1.71146	0.00753335
Olfr805	NC_000076.7	960	14	19	36	23	90	61	60	70.3333	1.03923	0.0288667
Olfr819	NC_000076.7	963	28	19	18	21.6667	71	56	77	68	1.04242	0.0217524
Ooep	NC_000075.7	1207	84482	88612	77367	83487	44392	85645	53169	61068.7	-1.03015	0.041582
Oog1	NC_000078.7	2018	31056	31126	18893	27025	11032	13800	12169	12333.7	-1.74818	5.54e-12
Oog2	NC_000070.7	1951	29296	28287	25738	27773.7	17622	21363	16485	18490	-1.18101	1.01e-08
Orai3	NC_000073.7	1996	125	79	158	120.667	58	54	55	55.6667	-1.68656	3.34e-08
Osgin1	NC_000074.7	2291	247	169	184	200	115	113	135	121	-1.32544	3.83e-07
Padi6	NC_000070.7	2333	115601	70902	57071	81191.3	30646	41654	33165	35155	-1.80911	0.000146791
Palm3	NC_000074.7	3356	46	57	92	65	268	94	290	217.333	1.13829	0.00453695
Paqr6	NC_000069.7	2160	280	169	226	225	136	153	109	132.667	-1.34367	1.15e-06
Pars2	NC_000070.7	3094	104	66	72	80.6667	64	50	56	56.6667	-1.11318	0.00160428
Pate3	NC_000075.7	1330	54	46	89	63	263	159	191	204.333	1.11642	0.000313574
Pate4	NC_000075.7	1016	234	250	351	278.333	997	700	876	857.667	1.03405	1.77e-07
Pdgfb	NC_000081.7	5088	243	153	201	199	160	149	121	143.333	-1.06145	8.57e-05
Pias4	NC_000076.7	1673	186	186	180	184	122	111	150	127.667	-1.13233	5.82e-06
Pigq	NC_000083.7	4847	1951	1588	1574	1704.33	978	1385	1329	1230.67	-1.06163	3.01e-06
Pigs	NC_000077.7	2488	785	577	769	710.333	494	476	459	476.333	-1.1627	4.12e-10
Pik3ap1	NC_000085.7	4562	0	1	5	2	407	414	430	417	7.12402	1.12e-26
Pim2	NC_000086.8	2041	158	147	163	156	88	134	113	111.667	-1.0644	0.00020617
Pip5k1b	NC_000085.7	2745	25	27	23	25	96	99	87	94	1.31477	0.000720243
Pip5kl1	NC_000068.8	3939	41	49	38	42.6667	42	27	26	31.6667	-1.04478	0.0239971
Plat	NC_000074.7	2659	90892	66761	43882	67178.3	34444	42989	39287	38906.7	-1.40245	3.71e-07
Pld2	NC_000077.7	6791	2097	1853	1793	1914.33	1170	1574	1325	1356.33	-1.08781	4.64e-07
Pld3	NC_000073.7	2997	1287	1004	1227	1172.67	614	758	774	715.333	-1.29844	2.18e-11
Pld5	NC_000067.7	10399	14	30	37	27	133	123	126	127.333	1.65503	8.48e-06
Plk1	NC_000073.7	2214	4873	3774	3138	3928.33	2087	2046	2330	2154.33	-1.47996	9.49e-12
Plpp2	NC_000076.7	1651	304	184	215	234.333	90	124	140	118	-1.58174	3.1e-08
Plpp7	NC_000068.8	2073	174	136	149	153	102	115	110	109	-1.08171	5.92e-05
Pnpla2	NC_000073.7	2717	93	97	114	101.333	82	56	79	72.3333	-1.08581	0.000285425
Pnpla3	NC_000081.7	5208	32525	23456	20996	25659	14051	16889	14101	15013.7	-1.37247	2.29e-09
Pomt1	NC_000068.8	3361	55	40	29	41.3333	22	34	37	31	-1.02185	0.0445083
Pou5f1	NC_000083.7	1443	391	334	259	328	175	207	196	192.667	-1.37507	1.37e-07
Ppme1	NC_000073.7	2361	1735	1292	1228	1418.33	1024	1069	982	1025	-1.06981	8.19e-07
Ppp1cb	NC_000071.7	4147	288	269	381	312.667	1169	670	1075	971.333	1.03678	1.8e-06
Ppp1r10	NC_000083.7	6682	4605	3191	3434	3743.33	2249	2999	2421	2556.33	-1.13713	6.47e-07
Ppp2r1a	NC_000083.7	2256	2628	1968	1872	2156	1340	1821	1496	1552.33	-1.06637	7.24e-06
Ppp2r5d	NC_000083.7	2953	664	659	674	665.667	414	434	490	446	-1.17552	3.68e-10
Ppp3cb	NC_000080.7	4813	75	65	104	81.3333	278	214	259	250.333	1.03719	4.82e-05
Pram1	NC_000083.7	2313	8	9	14	10.3333	35	36	37	36	1.22322	0.0458047
Pramel25	NC_000070.7	1838	157499	140294	122692	140162	58898	90145	63611	70884.7	-1.57248	4.51e-11
Pramel26	NC_000070.7	1931	71632	66379	59957	65989.3	36168	45886	35421	39158.3	-1.34651	1.63e-10
Pramel27	NC_000070.7	1833	284	261	463	336	3067	406	3092	2188.33	2.08591	0.0322231
Pramel29	NC_000070.7	1826	188655	167774	147693	168041	76573	117669	84515	92919	-1.44364	1.42e-09
Pramel33	NC_000071.7	1951	61	26	34	40.3333	17	31	16	21.3333	-1.49439	0.00654323
Pramel47	NC_000071.7	2299	2386	1833	1770	1996.33	698	944	711	784.333	-1.93793	4.52e-18
Pramel51	NC_000078.7	1893	94492	63884	76369	78248.3	29582	55882	31172	38878.7	-1.57344	0.00218224
Prelid2	NC_000084.7	724	26	24	16	22	84	61	86	77	1.18889	0.00674261
Prpsap1	NC_000077.7	3409	5291	4630	4519	4813.33	2627	3808	3130	3188.33	-1.18211	7.85e-08
Prr14	NC_000073.7	14627	5830	5129	4418	5125.67	2453	3232	2855	2846.67	-1.44694	3.64e-11
Prr3	NC_000083.7	3195	49	91	76	72	47	45	54	48.6667	-1.17029	0.00231512
Psap	NC_000076.7	2773	112	77	69	86	50	86	54	63.3333	-1.02854	0.0106495
Psen1	NC_000078.7	2690	7896	5574	4731	6067	2907	4214	3145	3422	-1.42117	4.89e-08
Psg23	NC_000073.7	2179	0	1	0	0.333333	38	40	44	40.6667	6.23344	2.33e-05
Ptdss1	NC_000079.7	3424	1554	1148	1102	1268	830	988	882	900	-1.09162	1.42e-06
Pth1r	NC_000075.7	3239	49	33	28	36.6667	14	30	31	25	-1.14903	0.0361802
Ptk2b	NC_000080.7	4711	42	54	41	45.6667	25	38	32	31.6667	-1.1265	0.0135015
Pzp	NC_000072.7	4681	15	13	11	13	28	52	56	45.3333	1.21134	0.0405217
Rab1b	NC_000085.7	1835	760	640	698	699.333	449	497	521	489	-1.10974	7.99e-09
Rab27b	NC_000084.7	7553	0	0	1	0.333333	31	28	56	38.3333	6.13552	4.15e-05
Rab3a	NC_000074.7	1678	390	384	390	388	240	257	374	290.333	-1.02063	1.25e-05
Rab3d	NC_000075.7	4241	2241	1353	1539	1711	739	873	811	807.667	-1.67483	1.33e-13
Rab7	NC_000072.7	2622	32872	27264	22230	27455.3	18501	21787	20695	20327.7	-1.0396	4.31e-06
Raet1e	NC_000076.7	1739	51	80	23	51.3333	217	180	217	204.667	1.3452	0.00103832
Rbbp9	NC_000068.8	2160	177	175	88	146.667	454	431	482	455.667	1.00496	0.00143297
Rbm45	NC_000068.8	1922	5	7	7	6.33333	23	28	41	30.6667	1.68196	0.0178937
Rbms3	NC_000075.7	14023	30	47	27	34.6667	186	117	116	139.667	1.3856	0.000298094
Rbpms2	NC_000075.7	2234	5739	5324	5386	5483	3602	4005	4006	3871	-1.09794	4.01e-10
Reep2	NC_000084.7	1926	1059	1121	966	1048.67	652	604	791	682.333	-1.23215	5.89e-10
Reep6	NC_000076.7	2375	127	91	115	111	63	75	103	80.3333	-1.05814	0.000869278
Reg3g	NC_000072.7	773	47	44	62	51	212	124	129	155	1.00982	0.00257479
Rela	NC_000085.7	2872	544	476	435	485	266	315	323	301.333	-1.28737	8.49e-09
Rfpl4	NC_000073.7	1677	193213	188511	168422	183382	103718	170600	117047	130455	-1.07585	1.82e-05
Rgs2	NC_000067.7	3009	98361	88754	81966	89693.7	41780	76070	55112	57654	-1.21981	2.46e-06
Rhbdd2	NC_000071.7	4366	212	158	193	187.667	99	142	120	120.333	-1.22212	7.43e-06
Rnase1	NC_000080.7	970	6	17	15	12.6667	48	46	46	46.6667	1.2874	0.0232835
Rnf114	NC_000068.8	3008	39378	23644	19260	27427.3	9416	14483	10933	11610.7	-1.83706	0.000401589
Rnf122	NC_000074.7	5537	4716	3309	3461	3828.67	1640	2463	1703	1935.33	-1.56632	1.55e-10
Rnf167	NC_000077.7	2089	1482	1239	1287	1336	731	869	815	805	-1.32351	1.07e-11
Rny1	NC_000072.7	111	2	3	9	4.66667	46	24	39	36.3333	2.3829	0.00118968
Rpl21	NC_000071.7	1856	340	487	526	451	85	109	97	97	-2.80173	6.2e-33
Rpl9	NC_000071.7	725	48	41	95	61.3333	234	187	196	205.667	1.18119	0.000150682
Rpusd1	NC_000083.7	5033	157	160	178	165	118	102	124	114.667	-1.12204	4.07e-06
Rtkn	NC_000072.7	5414	41	28	20	29.6667	11	17	8	12	-1.90459	0.00181872
Samd10	NC_000068.8	2422	1282	1145	1123	1183.33	543	824	715	694	-1.3578	2.56e-09
Saraf	NC_000074.7	1883	19942	14693	12453	15696	9483	12339	10817	10879.7	-1.12958	3.86e-06
Scamp4	NC_000076.7	1802	687	517	542	582	332	416	336	361.333	-1.27723	2.48e-08
Scarb1	NC_000071.7	4137	435	359	361	385	150	266	199	205	-1.49116	4.19e-08
Scyl1	NC_000085.7	2778	136	159	191	162	111	90	150	117	-1.06661	9.54e-05
Sec61a1	NC_000072.7	3039	1182	827	721	910	614	632	651	632.333	-1.13359	2.79e-06
Sgpp1	NC_000078.7	3324	11	9	13	11	51	37	30	39.3333	1.25074	0.0368702
Sgta	NC_000076.7	2745	1051	816	959	942	739	580	743	687.333	-1.05604	4.52e-09
Shisa5	NC_000075.7	2791	1107	1077	1004	1062.67	565	904	727	732	-1.12472	3.93e-06
Shmt1	NC_000077.7	3059	212	246	376	278	163	227	141	177	-1.20689	2.38e-05
Skor1	NC_000075.7	5416	21	36	37	31.3333	124	89	102	105	1.14609	0.00249972
Skor2	NC_000084.7	4182	10	7	7	8	47	23	35	35	1.51494	0.0218661
Slc24a2	NC_000070.7	11043	183	145	168	165.333	92	124	94	103.333	-1.26069	5.76e-06
Slc25a1	NC_000082.7	1678	526	425	417	456	209	334	242	261.667	-1.38595	1.26e-07
Slc25a39	NC_000077.7	2945	769	583	728	693.333	272	482	318	357.333	-1.52382	4.54e-09
Slc25a51	NC_000070.7	4594	989	851	838	892.667	491	642	583	572	-1.23457	8.84e-09
Slc25a54	NC_000069.7	1538	11	7	10	9.33333	43	33	39	38.3333	1.44467	0.0161039
Slc2a1	NC_000070.7	2682	1554	1178	1261	1331	948	1061	991	1000	-1.00589	6.21e-07
Slc2a5	NC_000070.7	3096	3	2	8	4.33333	33	27	21	27	2.08085	0.0099104
Slc30a3	NC_000071.7	2326	7886	5934	5731	6517	3772	4562	3989	4107.67	-1.26162	3.64e-09
Slc35a4	NC_000084.7	2931	2576	1833	2039	2149.33	1135	1506	1176	1272.33	-1.3408	1.44e-09
Slc35c2	NC_000068.8	3510	560	370	429	453	203	319	229	250.333	-1.43426	7.83e-08
Slc44a4	NC_000083.7	2421	407	413	407	409	242	326	301	289.667	-1.08837	2.08e-06
Slc46a3	NC_000071.7	5023	59	73	77	69.6667	34	63	52	49.6667	-1.06713	0.0068459
Slc48a1	NC_000081.7	2526	384	297	358	346.333	243	278	249	256.667	-1.01835	3.7e-06
Slc4a3	NC_000067.7	6111	7	11	9	9	54	27	29	36.6667	1.41296	0.0308397
Slc52a2	NC_000081.7	8597	476	387	328	397	267	260	278	268.333	-1.17485	8.14e-07
Slc6a14	NC_000086.8	3433	14	23	40	25.6667	98	56	82	78.6667	1.03321	0.0260656
Slc6a16	NC_000073.7	3195	28	21	30	26.3333	24	14	7	15	-1.40124	0.0238018
Slirp	NC_000078.7	419	566	665	929	720	2743	1728	2116	2195.67	1.01827	8.98e-07
Smarcb1	NC_000076.7	1657	3407	3152	2767	3108.67	2130	2182	2555	2289	-1.05007	8.12e-08
Smim4	NC_000080.7	1357	84	84	143	103.667	452	215	276	314.333	1.01074	0.00110707
Smpd1	NC_000073.7	2412	1379	964	993	1112	605	841	746	730.667	-1.1962	5.98e-07
Sms	NC_000086.8	3798	6714	6603	5727	6348	4413	5028	4848	4763	-1.0169	2.82e-07
Snai3	NC_000074.7	1706	1174	1157	1224	1185	569	773	706	682.667	-1.38193	7.97e-12
Socs2	NC_000076.7	13085	33	42	50	41.6667	28	37	28	31	-1.00466	0.0295412
Spesp1	NC_000075.7	3013	218	232	315	255	180	115	173	156	-1.30309	2.11e-08
Spocd1	NC_000070.7	3200	393	281	279	317.667	105	180	141	142	-1.74806	8.22e-10
Stat6	NC_000076.7	3805	4088	3237	3545	3623.33	1547	2863	1836	2082	-1.37048	1.64e-07
Stfa1	NC_000082.7	418	25	33	49	35.6667	129	76	118	107.667	1.00192	0.00915057
Stom	NC_000068.8	2816	1396	1136	1067	1199.67	648	618	854	706.667	-1.37389	6.2e-11
Strada	NC_000077.7	2688	1878	1537	1398	1604.33	905	1233	973	1037	-1.22269	1.63e-07
Stx5a	NC_000085.7	2491	19515	14757	13914	16062	7680	12024	8854	9519.33	-1.34155	5.92e-08
Stxbp2	NC_000074.7	3896	738	564	558	620	375	517	500	464	-1.01164	3.36e-05
Syna	NC_000071.7	4449	14	7	18	13	73	39	57	56.3333	1.52851	0.00384693
Syngr2	NC_000077.7	1558	1189	1198	1278	1221.67	709	838	875	807.333	-1.18889	1.21e-10
Tacc3	NC_000071.7	3723	61131	53662	45165	53319.3	31081	33193	29805	31359.7	-1.37103	2e-11
Taf6	NC_000071.7	2758	417	333	316	355.333	158	214	188	186.667	-1.52305	9.24e-10
Taf6l	NC_000085.7	2499	181	135	174	163.333	131	90	107	109.333	-1.17657	5.15e-06
Tbc1d25	NC_000086.8	2534	422	284	332	346	170	270	241	227	-1.1904	1.16e-05
Tbcd	NC_000077.7	4329	445	324	509	426	344	287	301	310.667	-1.03746	2.46e-07
Tbx19	NC_000067.7	2837	542	439	445	475.333	275	325	206	268.667	-1.41119	1.4e-08
Tceal9	NC_000086.8	1018	63	73	76	70.6667	291	219	260	256.667	1.26028	6.99e-07
Tcf7	NC_000077.7	12697	408	378	394	393.333	291	266	273	276.667	-1.10615	1.99e-08
Tcl1	NC_000078.7	1643	241151	215599	215192	223981	154971	185215	166479	168888	-1.00023	1.27e-07
Tcl1b1	NC_000078.7	1026	31555	31764	30119	31146	21339	27641	20511	23163.7	-1.01595	1.87e-06
Tcl1b2	NC_000078.7	1084	17125	17475	16352	16984	10438	14134	11645	12072.3	-1.08289	2.15e-07
Tcn2	NC_000077.7	2260	901	739	713	784.333	414	679	487	526.667	-1.15834	9.7e-06
Tctn3	NC_000085.7	3597	47	42	49	46	19	34	38	30.3333	-1.18502	0.00913432
Tent5c	NC_000069.7	5680	43013	31732	26419	33721.3	19898	25080	22035	22337.7	-1.1967	7.84e-07
Tepsin	NC_000077.7	2938	168	100	91	119.667	76	79	96	83.6667	-1.12519	0.00114649
Th	NC_000073.7	1783	1730	1513	1458	1567	822	1070	920	937.333	-1.33373	2.27e-10
Thsd1	NC_000074.7	11259	6	9	13	9.33333	38	27	38	34.3333	1.29021	0.0442998
Tk2	NC_000074.7	2951	1636	1085	1312	1344.33	636	1107	764	835.667	-1.2575	2.4e-06
Tlcd2	NC_000077.7	1529	93	78	77	82.6667	39	61	33	44.3333	-1.48176	9.22e-05
Tle6	NC_000076.7	2633	42403	24997	19473	28957.7	11559	14719	12817	13031.7	-1.75865	0.000326563
Tm7sf2	NC_000085.7	1479	168	141	188	165.667	132	121	120	124.333	-1.00066	4.27e-05
Tmbim7	NC_000071.7	3472	5	1	8	4.66667	30	25	56	37	2.41355	0.00135878
Tmc3	NC_000073.7	7982	46	35	31	37.3333	36	29	20	28.3333	-1.00246	0.0470902
Tmem14c	NC_000079.7	1047	9938	17850	11100	12962.7	5035	6128	4241	5134.67	-1.9463	6.65e-05
Tmem250-ps	NC_000068.8	2683	147	143	125	138.333	56	96	67	73	-1.51089	2.87e-06
Tmem63b	NC_000083.7	3588	97	71	67	78.3333	48	57	72	59	-1.01201	0.00599273
Tmem79	NC_000069.7	2562	29	12	18	19.6667	12	8	6	8.66667	-1.77767	0.0135523
Tnfrsf17	NC_000082.7	1360	19	5	19	14.3333	49	47	49	48.3333	1.18585	0.036705
Tnr	NC_000067.7	20263	34	26	26	28.6667	7	1	10	6	-2.88083	1.71e-05
Tox3	NC_000074.7	29181	15	19	14	16	7	9	10	8.66667	-1.49085	0.0461153
Tpra1	NC_000072.7	5557	5907	5427	5141	5491.67	4086	4097	4177	4120	-1.01695	1.04e-08
Traip	NC_000075.7	4074	1392	890	1073	1118.33	708	926	640	758	-1.14076	3.94e-06
Trav7n-6	NC_000080.7	341	64	62	143	89.6667	181	297	442	306.667	1.22417	0.00109822
Trim61	NC_000074.7	2229	91783	76518	60654	76318.3	64256	53896	50866	56339.3	-1.05393	2.6e-06
TrnE	NC_005089.1	69	48	38	57	47.6667	205	131	210	182	1.33637	1.03e-05
TrnM	NC_005089.1	69	66	43	117	75.3333	453	279	401	377.667	1.75563	1.55e-09
TrnN	NC_005089.1	71	3	8	4	5	40	31	39	36.6667	2.26043	0.00114649
TrnW	NC_005089.1	67	14	21	41	25.3333	84	66	89	79.6667	1.08138	0.0161626
Troap	NC_000081.7	2329	1079	801	846	908.667	550	666	735	650.333	-1.07845	9.36e-07
Tspan14	NC_000080.7	3128	5351	3954	3093	4132.67	2182	3058	2287	2509	-1.31947	7.56e-07
Tuba1a	NC_000081.7	1591	682	505	376	521	36	87	33	52	-3.90109	4.43e-09
Tuba1b	NC_000081.7	1564	2947	1684	1645	2092	709	1316	872	965.667	-1.69681	0.00279382
Tuba1c	NC_000081.7	1977	10013	6828	6615	7818.67	2309	5961	2995	3755	-1.6236	0.0188935
Tuba3b	NC_000072.7	1567	1712	988	758	1152.67	838	736	981	851.667	-1.06065	0.000411226
Tuba4a	NC_000067.7	4165	12064	9806	7554	9808	3428	7268	4099	4931.67	-1.57479	0.00842955
Tubb2a	NC_000079.7	1607	5567	5073	4118	4919.33	3475	2944	3703	3374	-1.16248	9.11e-09
Tubb2b	NC_000079.7	1922	365	306	212	294.333	113	172	284	189.667	-1.25445	0.000398788
Tubb3	NC_000074.7	1739	3379	2699	2470	2849.33	1667	1548	1828	1681	-1.37125	3.4e-12
Tubb4b	NC_000068.8	1600	49609	35334	28308	37750.3	12813	23033	16153	17333	-1.71394	0.000775573
Tubb5	NC_000083.7	2645	4493	4039	3873	4135	2752	3127	3325	3068	-1.03031	5.72e-08
Tubb6	NC_000084.7	1744	9462	7588	7065	8038.33	4782	5015	5451	5082.67	-1.26608	1.16e-10
Tubg2	NC_000077.7	2542	3566	2712	2742	3006.67	1642	1635	1658	1645	-1.4709	5.53e-15
Txnl4b	NC_000074.7	1890	1236	1267	1271	1258	731	641	1343	905	-1.08911	2.36e-05
Ubac2	NC_000080.7	5602	2021	1636	1626	1761	993	1349	1149	1163.67	-1.18789	6.14e-08
Ube2d3	NC_000069.7	4794	76279	67235	66725	70079.7	38150	63635	40677	47487.3	-1.13916	6.37e-06
Ubox5	NC_000068.8	3884	76	55	70	67	32	48	41	40.3333	-1.31293	0.000527483
Ubtd1	NC_000085.7	1744	55	38	51	48	26	36	23	28.3333	-1.33723	0.00244224
Uchl1	NC_000071.7	1147	72576	63165	54638	63459.7	36277	46389	50312	44326	-1.12116	3.65e-07
Usf1	NC_000067.7	2274	393	374	413	393.333	316	151	324	263.667	-1.195	3.86e-06
Uts2b	NC_000082.7	835	67	70	77	71.3333	275	198	236	236.333	1.12807	1.4e-05
Vgll4	NC_000072.7	14816	178	160	197	178.333	109	123	131	121	-1.14644	2.69e-06
Vmn1r233	NC_000083.7	960	5	7	5	5.66667	31	26	22	26.3333	1.61437	0.0324836
Vps72	NC_000069.7	1436	734	938	868	846.667	677	500	766	647.667	-1.00028	2.26e-06
Wbp2	NC_000077.7	1828	833	745	786	788	391	609	536	512	-1.20584	2.15e-07
Wdr24	NC_000083.7	3099	61	57	66	61.3333	38	40	52	43.3333	-1.0947	0.0031956
Wee2	NC_000072.7	3385	25297	19976	16308	20527	14976	16606	15281	15621	-1.00114	1.38e-05
Wfdc15b	NC_000068.8	590	19	23	31	24.3333	88	64	75	75.6667	1.04674	0.0126931
Xlr3c	NC_000086.8	1756	3563	4057	4701	4107	2580	2987	3169	2912	-1.0815	1.36e-09
Yipf3	NC_000083.7	2090	467	418	461	448.667	328	296	375	333	-1.02955	8.4e-08
Zbed3	NC_000079.7	11641	62186	58763	41983	54310.7	30818	28912	45212	34980.7	-1.26154	1.86e-07
Zdhhc2	NC_000074.7	7538	58	47	86	63.6667	253	157	169	193	1.01742	0.00110957
Zfp133-ps	NC_000068.8	1079	7	19	9	11.6667	33	49	49	43.6667	1.295	0.0375927
Zfp296	NC_000073.7	1530	10051	8412	8291	8918	4339	5733	4485	4852.33	-1.46707	3.1e-12
Zfp36l2	NC_000083.7	3537	8	12	13	11	57	34	44	45	1.43071	0.0114096
Zfp524	NC_000073.7	1798	450	360	416	408.667	249	324	236	269.667	-1.18094	5.55e-07
Zfp967	NC_000068.8	3586	29	19	14	20.6667	4	8	14	8.66667	-1.86751	0.0106495
Zp1	NC_000085.7	1925	59196	40809	45797	48600.7	22193	27573	26459	25408.3	-1.52559	6.33e-14
Zp2	NC_000073.7	2489	100957	74890	76775	84207.3	42370	58650	45822	48947.3	-1.36963	8.84e-10
Zp3	NC_000071.7	1317	201762	160420	191814	184665	96865	142347	110961	116724	-1.23758	5.88e-09
Zscan4a	NC_000073.7	2257	22	32	36	30	19	6	15	13.3333	-1.78036	0.00215772
Zscan4b	NC_000073.7	1754	16	20	24	20	5	7	14	8.66667	-1.79828	0.0103958
Zscan4c	NC_000073.7	2276	76	88	94	86	50	29	95	58	-1.18483	0.00399329
Zscan4d	NC_000073.7	1992	579	783	725	695.667	511	318	564	464.333	-1.20184	2.6e-07
Zswim1	NC_000068.8	2701	734	499	647	626.667	321	509	437	422.333	-1.14447	5.04e-06

## Sheet: GVBD_GO-BP
	ID	Description	GeneRatio	BgRatio	pvalue	p.adjust	qvalue	geneID	Count
GO:0000280	GO:0000280	nuclear division	21/488	418/23328	0.000217788	0.0388554	0.0363259	Mybl1/Aurka/Fbxw5/Msto1/Mnd1/Mos/Tacc3/Wee2/M1ap/Plk1/Kif22/Chmp1a/Dctn2/Tubg2/Kif18b/Ccnb1/Npm2/Aaas/Pdgfb/Ppp2r1a/Mus81	21
GO:0042176	GO:0042176	regulation of protein catabolic process	19/488	395/23328	0.000725161	0.0769258	0.0719178	Dedd/Aurka/Ankib1/Rab7/Vgll4/Plk1/Banp/Zdhhc2/Gja1/Derl3/Sgta/Psen1/Ubac2/Ptk2b/Laptm4b/Clec16a/Stx5a/Rela/Ccdc22	19
GO:0045786	GO:0045786	negative regulation of cell cycle	19/488	451/23328	0.00327871	0.157085	0.146858	Brinp2/Aurka/Bcl2l1/Mos/Taf6/Wee2/Tpra1/Plk1/Nr2f2/Chmp1a/Irf1/Rnf167/Gas2l1/Ccnb1/Jmy/Zfp36l2/Ppp1r10/Gata6/Mus81	19
GO:0007051	GO:0007051	spindle organization/orientation	17/488	179/23328	5.85e-06	0.00382928	0.00357998	Aurka/Msto1/Mos/Tacc3/Plk1/Aurkc/Chmp1a/Dctn2/Tubg2/Ccnb1/Haus4/Aaas/Tubb5/Ppp2r1a/Haus1/Gja1/Llgl1	17
GO:0021700	GO:0021700	developmental maturation	16/488	327/23328	0.00155926	0.122402	0.114434	Aurka/Bfsp1/Tmem79/Akr1b3/Wee2/Rab3a/Zdhhc2/Pth1r/Gja1/Psen1/Ccnb1/Ednrb/Ptk2b/Pdgfb/Ppp2r1a/G6pdx	16
GO:0001933	GO:0001933	negative regulation of protein phosphorylation	15/488	425/23328	0.0350129	0.399493	0.373485	Rgs2/Pip5kl1/Actb/Uchl1/Wee2/Smpd1/Plk1/Nr2f2/Dbndd1/Gadd45b/Irf1/Psen1/Zbed3/Ccnb1/Ppp2r5d	15
GO:0009117	GO:0009117	nucleotide metabolic process	15/488	427/23328	0.0362456	0.409674	0.383003	Bcl2l1/Itpa/Bpgm/Gapdh/Dgat2/Tk2/Atp5b/Prpsap1/Fasn/Shmt1/Psen1/Jmjd8/Entpd1/Nudt10/G6pdx	15
GO:0140014	GO:0140014	mitotic nuclear division	15/488	268/23328	0.000564855	0.0633445	0.0592206	Aurka/Fbxw5/Msto1/Tacc3/Plk1/Kif22/Chmp1a/Dctn2/Tubg2/Kif18b/Ccnb1/Npm2/Aaas/Pdgfb/Ppp2r1a	15
GO:0007292	GO:0007292	female gamete generation	14/488	155/23328	5.02e-06	0.00382928	0.00357998	Aurka/Oas1d/Zp3/Nobox/Wee2/M1ap/Plk1/Aurkc/Plat/Gdf9/Oog1/Ccnb1/Ptk2b/Ppp2r1a	14
GO:2000241	GO:2000241	regulation of reproductive process	14/488	195/23328	6.64e-05	0.0217259	0.0203115	Astl/Aurka/Anxa5/Mos/Zp3/Abcb1a/Wee2/Zp2/Plat/Gja1/Gdf9/Npm2/Ednrb/Ppp2r1a	14
GO:0048469	GO:0048469	cell maturation	13/488	205/23328	0.00040501	0.0529888	0.0495392	Aurka/Bfsp1/Tmem79/Akr1b3/Wee2/Pth1r/Gja1/Ccnb1/Ednrb/Ptk2b/Pdgfb/Ppp2r1a/G6pdx	13
GO:0098813	GO:0098813	nuclear chromosome segregation	13/488	262/23328	0.00368788	0.160832	0.150362	Msto1/Mos/Tacc3/M1ap/Plk1/Kif22/Chmp1a/Dctn2/Tubg2/Kif18b/Ccnb1/Ppp2r1a/Mus81	13
GO:0000819	GO:0000819	sister chromatid segregation	11/488	181/23328	0.00155857	0.122402	0.114434	Msto1/Mos/Tacc3/Plk1/Kif22/Chmp1a/Dctn2/Tubg2/Kif18b/Ccnb1/Ppp2r1a	11
GO:1903046	GO:1903046	meiotic cell cycle process	11/488	202/23328	0.00365513	0.160832	0.150362	Mybl1/Aurka/Mnd1/Mos/Wee2/M1ap/Plk1/Tubg2/Npm2/Ppp2r1a/Mus81	11
GO:0000070	GO:0000070	mitotic sister chromatid segregation	10/488	151/23328	0.00132856	0.119497	0.111718	Msto1/Tacc3/Plk1/Kif22/Chmp1a/Dctn2/Tubg2/Kif18b/Ccnb1/Ppp2r1a	10
GO:0007338	GO:0007338	single fertilization	10/488	154/23328	0.00153989	0.122402	0.114434	Astl/Zp3/Wee2/Zp2/Rab3a/Spesp1/Izumo1r/Slirp/Npm2/Zp1	10
GO:0048477	GO:0048477	oogenesis	10/488	103/23328	6.08e-05	0.0216811	0.0202696	Aurka/Zp3/Nobox/Wee2/Aurkc/Gdf9/Oog1/Ccnb1/Ptk2b/Ppp2r1a	10
GO:0140013	GO:0140013	meiotic nuclear division	10/488	184/23328	0.00553602	0.199348	0.18637	Mybl1/Aurka/Mnd1/Mos/Wee2/M1ap/Plk1/Npm2/Ppp2r1a/Mus81	10
GO:0009994	GO:0009994	oocyte differentiation	9/488	57/23328	2.63e-06	0.00258027	0.00241229	Aurka/Zp3/Wee2/Aurkc/Gdf9/Oog1/Ccnb1/Ptk2b/Ppp2r1a	9
GO:0048599	GO:0048599	oocyte development	9/488	53/23328	1.39e-06	0.00258027	0.00241229	Aurka/Zp3/Wee2/Aurkc/Gdf9/Oog1/Ccnb1/Ptk2b/Ppp2r1a	9
GO:0051225	GO:0051225	spindle assembly	9/488	112/23328	0.000583374	0.063604	0.0594633	Aurka/Msto1/Plk1/Aurkc/Chmp1a/Haus4/Aaas/Tubb5/Haus1	9
GO:2001252	GO:2001252	positive regulation of chromosome organization	9/488	192/23328	0.0201214	0.33029	0.308787	Arid5a/Kpna7/Nelfa/Mapk3/Map2k7/Smarcb1/Wbp2/Ccnb1/Ppp1r10	9
GO:0000079	GO:0000079	regulation of cyclin-dependent protein serine/threonine kinase activity	8/488	76/23328	0.00018786	0.0388078	0.0362814	Actb/Wee2/Ccnd2/Plk1/Nr2f2/Ccno/Ccnb1/Pdgfb	8
GO:0007127	GO:0007127	meiosis I	7/488	117/23328	0.0116092	0.284265	0.265758	Mybl1/Aurka/Mnd1/Wee2/M1ap/Plk1/Mus81	7
GO:0051304	GO:0051304	chromosome separation	7/488	92/23328	0.00318939	0.157085	0.146858	Mos/Tacc3/M1ap/Plk1/Ccnb1/Ppp2r1a/Mus81	7
GO:0055021	GO:0055021	regulation of cardiac muscle tissue growth	7/488	79/23328	0.00132991	0.119497	0.111718	Rgs2/Vgll4/Gja1/Akap6/Ccnb1/Gata6/G6pdx	7
GO:0071901	GO:0071901	negative regulation of protein serine/threonine kinase activity	6/488	117/23328	0.0365093	0.409674	0.383003	Rgs2/Uchl1/Wee2/Smpd1/Plk1/Nr2f2	6
GO:0001556	GO:0001556	oocyte maturation	5/488	32/23328	0.000495606	0.0572134	0.0534886	Aurka/Wee2/Ccnb1/Ptk2b/Ppp2r1a	5
GO:0030641	GO:0030641	regulation of cellular pH	5/488	80/23328	0.0262256	0.367625	0.343691	Slc4a3/Rab7/Mapk3/Atp5b/Atp6v0c	5
GO:0035036	GO:0035036	sperm-egg recognition	5/488	55/23328	0.00578109	0.200585	0.187527	Astl/Zp3/Zp2/Spesp1/Izumo1r	5
GO:0061614	GO:0061614	pri-miRNA transcription by RNA polymerase II	5/488	58/23328	0.00723719	0.228348	0.213482	Nfib/Pdgfb/Pou5f1/Gata6/Rela	5
GO:1905897	GO:1905897	regulation of response to endoplasmic reticulum stress	5/488	86/23328	0.034376	0.39452	0.368835	Bcl2l1/Derl3/Sgta/Ubac2/Grina	5
GO:0007143	GO:0007143	female meiotic nuclear division	4/488	36/23328	0.00656085	0.211077	0.197335	Aurka/Wee2/Plk1/Ppp2r1a	4
GO:0051653	GO:0051653	spindle localization	4/488	50/23328	0.020425	0.33029	0.308787	Mos/Plk1/Gja1/Llgl1	4
GO:0080154	GO:0080154	regulation of fertilization	4/488	30/23328	0.00336803	0.157085	0.146858	Astl/Zp3/Wee2/Zp2	4
GO:0051307	GO:0051307	meiotic chromosome separation	3/488	26/23328	0.0165503	0.31953	0.298728	Mos/M1ap/Mus81	3
GO:0060236	GO:0060236	regulation of mitotic spindle organization	3/488	35/23328	0.0363163	0.409674	0.383003	Tacc3/Plk1/Chmp1a	3
GO:1900193	GO:1900193	regulation of oocyte maturation	3/488	11/23328	0.00132459	0.119497	0.111718	Aurka/Wee2/Ppp2r1a	3
GO:0006740	GO:0006740	NADPH regeneration	2/488	14/23328	0.033656	0.391473	0.365987	Hsd11b1/G6pdx	2

## Sheet: GVBD_KEGG
	ID	Description	GeneRatio	BgRatio	pvalue	p.adjust	qvalue	geneID	Count
mmu05010	mmu05010	Alzheimer disease	21/209	383/8982	0.000222146	0.0102187	0.00954839	Fzd7/Tuba4a/Tubb4b/Mme/Tuba3b/Gapdh/Mapk3/Tubb3/Map2k7/Ndufa12/Atp5b/Psen1/Tubb2a/Tubb2b/Ppp3cb/Tuba1c/Tuba1b/Tuba1a/Tubb5/Tubb6/Rela	21
mmu05014	mmu05014	Amyotrophic lateral sclerosis	20/209	369/8982	0.000365944	0.0144287	0.0134822	Tuba4a/Tubb4b/Bcl2l1/Actb/Tuba3b/Tubb3/Ndufa12/Atp5b/Dctn2/Actg1/Tubb2a/Tubb2b/Anxa7/Ppp3cb/Tuba1c/Tuba1b/Tuba1a/Dnal4/Tubb5/Tubb6	20
mmu05012	mmu05012	Parkinson disease	16/209	264/8982	0.000429703	0.0148248	0.0138523	Tuba4a/Tubb4b/Bcl2l1/Uchl1/Tuba3b/Th/Tubb3/Ndufa12/Atp5b/Tubb2a/Tubb2b/Tuba1c/Tuba1b/Tuba1a/Tubb5/Tubb6	16
mmu05016	mmu05016	Huntington disease	16/209	302/8982	0.00180059	0.0414136	0.0386969	Tuba4a/Tubb4b/Tuba3b/Tubb3/Map2k7/Ndufa12/Atp5b/Dctn2/Tubb2a/Tubb2b/Tuba1c/Tuba1b/Tuba1a/Dnal4/Tubb5/Tubb6	16
mmu05020	mmu05020	Prion disease	15/209	268/8982	0.00145647	0.0365442	0.0341469	Tuba4a/Tubb4b/Tuba3b/Mapk3/Tubb3/Ndufa12/Atp5b/Tubb2a/Tubb2b/Ppp3cb/Tuba1c/Tuba1b/Tuba1a/Tubb5/Tubb6	15
mmu05165	mmu05165	Human papillomavirus infection	14/209	362/8982	0.0429561	0.382448	0.35736	Fzd7/Tnr/Atp6v0e2/Ccnd2/Mapk3/Tubg2/Irf1/Llgl1/Tcf7/Psen1/Ppp2r1a/Atp6v0c/Ppp2r5d/Rela	14
mmu04210	mmu04210	Apoptosis	12/209	136/8982	7.4e-05	0.00510847	0.00477336	Tuba4a/Bcl2l1/Actb/Tuba3b/Mapk3/Ctsd/Gadd45b/Actg1/Tuba1c/Tuba1b/Tuba1a/Rela	12
mmu04114	mmu04114	Oocyte meiosis	9/209	121/8982	0.00200274	0.0425197	0.0397304	Aurka/Mos/Ppp1cb/Mapk3/Plk1/Ccnb1/Ppp3cb/Ppp2r1a/Ppp2r5d	9
mmu05170	mmu05170	Human immunodeficiency virus 1 infection	9/209	240/8982	0.107539	0.494679	0.462229	Bcl2l1/Ap1s1/Wee2/Mapk3/Map2k7/Ccnb1/Ppp3cb/Ptk2b/Rela	9
mmu04390	mmu04390	Hippo signaling pathway	8/209	157/8982	0.0300916	0.307603	0.287425	Fzd7/Actb/Ppp1cb/Ccnd2/Actg1/Llgl1/Tcf7/Ppp2r1a	8
mmu05225	mmu05225	Hepatocellular carcinoma	8/209	174/8982	0.0502029	0.433	0.404595	Fzd7/Bcl2l1/Actb/Mapk3/Gadd45b/Smarcb1/Actg1/Tcf7	8
mmu04218	mmu04218	Cellular senescence	8/209	184/8982	0.0653533	0.440499	0.411603	Ppp1cb/Ccnd2/Mapk3/Gadd45b/Ccnb1/Ppp3cb/Zfp36l2/Rela	8
mmu04510	mmu04510	Focal adhesion	8/209	201/8982	0.0970159	0.47815	0.446784	Tnr/Actb/Ppp1cb/Ccnd2/Mapk3/Actg1/Pdgfb/Pip5k1b	8
mmu04919	mmu04919	Thyroid hormone signaling pathway	7/209	120/8982	0.0217593	0.252352	0.235798	Slc2a1/Actb/Mapk3/Atp1a3/Med16/Actg1/Med24	7
mmu05135	mmu05135	Yersinia infection	7/209	134/8982	0.0367177	0.337803	0.315644	Actb/Mapk3/Map2k7/Actg1/Ptk2b/Rela/Pip5k1b	7
mmu05418	mmu05418	Fluid shear stress and atherosclerosis	7/209	148/8982	0.0572638	0.439792	0.410942	Actb/Plat/Map2k7/Pias4/Actg1/Pdgfb/Rela	7
mmu04072	mmu04072	Phospholipase D signaling pathway	7/209	149/8982	0.0589576	0.439792	0.410942	Mapk3/Plpp2/Arf1/Pld2/Ptk2b/Pdgfb/Pip5k1b	7
mmu05161	mmu05161	Hepatitis B	7/209	163/8982	0.0859099	0.461242	0.430985	Mavs/Mapk3/Map2k7/Stat6/Map3k1/Ptk2b/Rela	7
mmu05160	mmu05160	Hepatitis C	7/209	165/8982	0.0902535	0.461242	0.430985	Mavs/Cldn15/Scarb1/Mapk3/Cldn10/Ppp2r1a/Rela	7
mmu04115	mmu04115	p53 signaling pathway	6/209	72/8982	0.00644338	0.118558	0.110781	Bcl2l1/Ccnd2/Shisa5/Gadd45b/Ccnb1/Gtse1	6
mmu04914	mmu04914	Progesterone-mediated oocyte maturation	6/209	92/8982	0.02011	0.252352	0.235798	Aurka/Mos/Mapk3/Plk1/Kif22/Ccnb1	6
mmu05231	mmu05231	Choline metabolism in cancer	6/209	98/8982	0.0265068	0.281379	0.262921	Mapk3/Plpp2/Pld2/Pdgfb/Slc44a4/Pip5k1b	6
mmu04722	mmu04722	Neurotrophin signaling pathway	6/209	121/8982	0.0629028	0.440499	0.411603	Mapk3/Map2k7/Arhgdia/Psen1/Map3k1/Rela	6
mmu05230	mmu05230	Central carbon metabolism in cancer	5/209	69/8982	0.0219437	0.252352	0.235798	Gls/Slc2a1/Ldhb/Mapk3/G6pdx	5
mmu05221	mmu05221	Acute myeloid leukemia	5/209	70/8982	0.0231995	0.256123	0.239321	Mapk3/Tcf7/Jup/Rela/Pim2	5
mmu05212	mmu05212	Pancreatic cancer	5/209	76/8982	0.0317092	0.312562	0.292059	Bcl2l1/Mapk3/Gadd45b/Pld2/Rela	5
mmu05412	mmu05412	Arrhythmogenic right ventricular cardiomyopathy	5/209	77/8982	0.033294	0.316867	0.296081	Actb/Gja1/Actg1/Tcf7/Jup	5
mmu04912	mmu04912	GnRH signaling pathway	5/209	90/8982	0.0583936	0.439792	0.410942	Mapk3/Map2k7/Pld2/Map3k1/Ptk2b	5
mmu05215	mmu05215	Prostate cancer	5/209	99/8982	0.0807178	0.461242	0.430985	Mapk3/Plat/Tcf7/Pdgfb/Rela	5
mmu04976	mmu04976	Bile secretion	5/209	100/8982	0.0834446	0.461242	0.430985	Abcb11/Slc2a1/Scarb1/Abcb1a/Atp1a3	5
mmu04660	mmu04660	T cell receptor signaling pathway	5/209	103/8982	0.0919142	0.461242	0.430985	Mapk3/Map2k7/Ppp3cb/Map3k8/Rela	5
mmu05134	mmu05134	Legionellosis	4/209	61/8982	0.0531698	0.439135	0.410328	Eef1a1/Arf1/Rab1b/Rela	4
mmu00010	mmu00010	Glycolysis / Gluconeogenesis	4/209	67/8982	0.0702828	0.456417	0.426477	Adh1/Bpgm/Gapdh/Ldhb	4
mmu04520	mmu04520	Adherens junction	4/209	71/8982	0.0830781	0.461242	0.430985	Actb/Mapk3/Actg1/Tcf7	4
mmu00562	mmu00562	Inositol phosphate metabolism	4/209	72/8982	0.0864445	0.461242	0.430985	Pip5kl1/Mtmr14/Miox/Pip5k1b	4
mmu00980	mmu00980	Metabolism of xenobiotics by cytochrome P450	4/209	73/8982	0.0898765	0.461242	0.430985	Hsd11b1/Adh1/Akr7a5/Dhdh	4
mmu05220	mmu05220	Chronic myeloid leukemia	4/209	76/8982	0.100557	0.478515	0.447125	Bcl2l1/Mapk3/Gadd45b/Rela	4
mmu00100	mmu00100	Steroid biosynthesis	3/209	20/8982	0.0105708	0.162086	0.151453	Dhcr7/Fdft1/Tm7sf2	3
mmu00563	mmu00563	Glycosylphosphatidylinositol (GPI)-anchor biosynthesis	3/209	26/8982	0.0217746	0.252352	0.235798	Pigs/Gpaa1/Pigq	3
mmu05216	mmu05216	Thyroid cancer	3/209	37/8982	0.0540964	0.439135	0.410328	Mapk3/Gadd45b/Tcf7	3
mmu00350	mmu00350	Tyrosine metabolism	3/209	40/8982	0.0654364	0.440499	0.411603	Dbh/Adh1/Th	3
mmu00514	mmu00514	Other types of O-glycan biosynthesis	3/209	43/8982	0.0777704	0.461242	0.430985	Pomt1/Galntl5/Galnt6	3
mmu04975	mmu04975	Fat digestion and absorption	3/209	43/8982	0.0777704	0.461242	0.430985	Scarb1/Dgat2/Plpp2	3
mmu00565	mmu00565	Ether lipid metabolism	3/209	48/8982	0.100371	0.478515	0.447125	Pld3/Plpp2/Pld2	3
mmu00511	mmu00511	Other glycan degradation	2/209	18/8982	0.0645854	0.440499	0.411603	Manba/Hexdc	2
mmu00670	mmu00670	One carbon pool by folate	2/209	19/8982	0.0711084	0.456417	0.426477	Mthfd2/Shmt1	2
mmu00220	mmu00220	Arginine biosynthesis	2/209	20/8982	0.0778348	0.461242	0.430985	Gls/Acy1	2
mmu04964	mmu04964	Proximal tubule bicarbonate reclamation	2/209	22/8982	0.0918467	0.461242	0.430985	Gls/Atp1a3	2
mmu04977	mmu04977	Vitamin digestion and absorption	2/209	24/8982	0.106524	0.494679	0.462229	Scarb1/Tcn2	2
