# Supplementary material for: Aristolochic acid I exposure decreases oocyte quality
Source: Front Cell Dev Biol. 2022 Aug 11;10:838992. doi: 10.3389/fcell.2022.838992 (PMC9402977; doi:10.3389/fcell.2022.838992)
Supplement: Supplementary file 5 [file DataSheet2.xlsx]

## Sheet: MI_DEG
Gene name	chromosome	Length	Control_1 Read Count	Control_2Read Count	Control_3 Read Count	Mean read count of control	AAI-1 Read Count	AAI-2 Read Count	AAI-3 Read Count	AAI-4 Read Count	Mean read count of AAI	log2(AAI/Control)FoldChange	pvalue
1700056E22Rik	NC_000067.7	967	50	45	28	41	8	24	7	2	10.25	-1.82736	0.0265669
2900060B14Rik	NC_000067.7	597	1	4	3	2.66667	12	22	8	13	13.75	2.55062	0.0227387
Chml	NC_000067.7	6117	63	35	73	57	151	175	147	142	153.75	1.60558	1.52e-05
Gm6195	NC_000067.7	446	163	140	230	177.667	410	264	369	194	309.25	1.00353	0.00907772
Gm6644	NC_000067.7	1369	362	437	255	351.333	114	150	144	183	147.75	-1.08935	0.000365494
1700047M11Rik	NC_000067.7	686	29	43	37	36.3333	82	78	66	63	72.25	1.18302	0.00798004
2810408I11Rik	NC_000067.7	713	4441	4471	5807	4906.33	10865	7857	9274	6396	8598	1.0098	0.000384299
B3gnt7	NC_000067.7	2595	190	207	122	173	29	39	41	77	46.5	-1.75036	2.13e-05
Btg2	NC_000067.7	3083	1473	840	518	943.667	103	124	201	215	160.75	-2.42142	5.42e-11
Dusp23	NC_000067.7	1417	203	174	160	179	20	55	68	98	60.25	-1.44382	0.00124292
Gm10522	NC_000067.7	920	131	183	186	166.667	460	425	711	669	566.25	1.9337	1.38e-12
Gm28784	NC_000067.7	3946	966	936	1478	1126.67	2912	2048	1601	1882	2110.75	1.11177	0.000453956
Gm35222	NC_000067.7	349	10	10	12	10.6667	17	42	26	32	29.25	1.6113	0.0204166
Gm39701	NC_000067.7	2905	15	10	5	10	69	61	58	30	54.5	2.63486	2.19e-05
Gm51749	NC_000067.7	1021	43	22	74	46.3333	91	121	120	43	93.75	1.20263	0.031599
Rabif	NC_000067.7	1985	3444	3255	1899	2866	866	1052	1001	1186	1026.25	-1.3224	4.95e-07
Cryga	NC_000067.7	615	35	30	34	33	85	74	53	46	64.5	1.16332	0.0210556
Gm13748	NC_000067.7	11052	6	9	12	9	26	30	30	21	26.75	1.7574	0.0141297
Gm31812	NC_000067.7	1645	35	45	40	40	132	80	31	67	77.5	1.17601	0.0425337
Gm34816	NC_000067.7	500	47	33	85	55	173	112	103	86	118.5	1.3177	0.00606557
Gm35303	NC_000067.7	836	185	183	262	210	518	367	324	279	372	1.03229	0.00324657
Gm39616	NC_000067.7	1483	22	14	20	18.6667	398	267	495	584	436	4.70842	4.92e-39
Gm41943	NC_000067.7	1921	23	48	29	33.3333	56	40	64	83	60.75	1.04118	0.0469987
Gm41947	NC_000067.7	2542	29	89	100	72.6667	29	8	8	25	17.5	-1.83464	0.00732471
Gm46157	NC_000067.7	363	118	83	84	95	27	38	34	53	38	-1.17279	0.00819941
Gm7694	NC_000067.7	3833	178	185	227	196.667	25	129	34	118	76.5	-1.22752	0.0212198
Khdc1a	NC_000067.7	1950	488	492	866	615.333	1941	1707	1100	964	1428	1.42558	4.88e-05
Ndufb3	NC_000067.7	750	2249	2079	3173	2500.33	5614	4649	3641	3629	4383.25	1.01016	0.000600094
Pcp4l1	NC_000067.7	1575	9	68	6	27.6667	0	1	1	0	0.5	-5.5901	0.000416572
4930558J18Rik	NC_000067.7	2052	17	46	21	28	50	58	44	67	54.75	1.14782	0.0373258
C430014B12Rik	NC_000067.7	2198	64	64	88	72	123	160	119	145	136.75	1.09905	0.0014537
D030040B21Rik	NC_000067.7	2788	34	59	43	45.3333	115	95	89	70	92.25	1.22624	0.00510283
E330020D12Rik	NC_000067.7	2827	348	364	694	468.667	1413	1060	2241	1306	1505	1.86621	1.16e-08
H3f3a	NC_000067.7	1086	16753	15322	17858	16644.3	40630	28755	26763	20598	29186.5	1.01592	0.000866338
Htr5b	NC_000067.7	4345	87	131	36	84.6667	18	27	17	44	26.5	-1.52478	0.00934985
Mettl18	NC_000067.7	1513	955	840	729	841.333	297	305	280	581	365.75	-1.05021	0.000634732
Rpl37a	NC_000067.7	588	595	951	1168	904.667	1733	1881	2210	1686	1877.5	1.23916	2.9e-06
Snhg6	NC_000067.7	407	141	116	216	157.667	305	325	288	192	277.5	1.00655	0.00503779
2610203C22Rik	NC_000067.7	1246	54	35	43	44	108	103	124	152	121.75	1.62886	1.33e-05
9530026F06Rik	NC_000067.7	892	16	26	10	17.3333	69	49	43	42	50.75	1.75128	0.00254551
B020011L13Rik	NC_000067.7	2709	334	112	653	366.333	2169	1581	1858	1570	1794.5	2.48537	0.000333643
Ccdc115	NC_000067.7	1705	11312	9313	4921	8515.33	2958	2821	3430	3586	3198.75	-1.2525	2.66e-05
LOC118567865	NC_000067.7	1133	139	115	111	121.667	296	162	153	244	213.75	1.00464	0.00893811
Platr22	NC_000067.7	1199	21	22	14	19	74	51	40	36	50.25	1.6071	0.00540996
Snrpe	NC_000067.7	492	4585	4824	6424	5277.67	12647	9370	10702	6981	9925	1.11423	0.000138322
Gm19705	NC_000067.7	489	281	270	321	290.667	1088	687	596	347	679.5	1.447	0.000209777
Gm41907	NC_000067.7	1942	13	16	14	14.3333	20	40	46	38	36	1.48421	0.016739
Rdh10	NC_000067.7	2295	2494	2444	2770	2569.33	4219	4846	6198	4364	4906.75	1.10516	5.69e-07
Cnnm4	NC_000067.7	4582	1635	1257	780	1224	48	79	102	323	138	-3.04647	0.000114605
LOC118567768	NC_000067.7	5310	179	366	99	214.667	30	78	38	16	40.5	-2.22473	4.71e-05
Pycr2	NC_000067.7	1599	326	442	221	329.667	40	117	75	107	84.75	-1.81336	2.02e-06
B4galt3	NC_000067.7	1998	140	147	63	116.667	37	22	23	33	28.75	-1.83988	0.000148908
Ino80dos	NC_000067.7	1802	10	6	8	8	53	28	45	34	40	2.51246	0.00012083
Tmem163	NC_000067.7	2517	81	33	126	80	164	204	106	243	179.25	1.32881	0.00464263
Chpf	NC_000067.7	3235	79	49	65	64.3333	9	28	16	22	18.75	-1.63501	0.00350532
Efhd1	NC_000067.7	1866	93	59	48	66.6667	21	17	20	48	26.5	-1.18975	0.0432911
Spata45	NC_000067.7	959	4	2	4	3.33333	29	14	5	15	15.75	2.45693	0.0238809
Aida	NC_000067.7	3293	325	252	362	313	738	569	639	438	596	1.12309	0.000301065
Gm39615	NC_000067.7	6269	8	16	12	12	19	60	35	40	38.5	1.84069	0.00493087
Slc16a14	NC_000067.7	5865	70	104	64	79.3333	410	263	191	145	252.25	1.89354	1.1e-05
Capn10	NC_000067.7	2877	361	315	258	311.333	119	71	114	128	108	-1.35426	4.33e-05
Gm36678	NC_000067.7	703	50	33	19	34	86	67	55	57	66.25	1.1448	0.0333719
Usp21	NC_000067.7	2185	1305	992	480	925.667	318	309	376	381	346	-1.26223	0.000225701
Nif3l1	NC_000067.7	2644	300	464	446	403.333	737	833	605	689	716	1.01642	0.000145063
Nucks1	NC_000067.7	6096	777	861	989	875.667	1644	1857	1872	1686	1764.75	1.18879	1e-08
Tuba4a	NC_000067.7	4165	3495	3850	3215	3520	620	1650	1928	1858	1514	-1.07885	0.000903431
Adipor1	NC_000067.7	3449	795	630	394	606.333	215	248	258	343	266	-1.03734	0.00104457
Gm28913	NC_000067.7	9361	25	33	39	32.3333	72	58	83	57	67.5	1.24988	0.00725499
Gm31987	NC_000067.7	1774	429	524	509	487.333	1186	658	786	760	847.5	1.00439	0.00126123
Fmo6	NC_000067.7	1937	56	81	41	59.3333	22	5	24	25	19	-1.46302	0.0242233
Hes6	NC_000067.7	2771	1026	1809	717	1184	41	89	129	172	107.75	-3.31998	8.3e-18
Mreg	NC_000067.7	3728	329	476	677	494	1059	1308	1421	927	1178.75	1.44055	6.06e-07
Rassf5	NC_000067.7	3738	121	74	69	88	14	27	48	61	37.5	-1.10848	0.0499727
Tada1	NC_000067.7	2226	1574	1152	716	1147.33	312	350	344	541	386.75	-1.42188	8.12e-06
Elf3	NC_000067.7	2000	108	375	101	194.667	37	24	39	95	48.75	-1.83351	0.00109481
Imp4	NC_000067.7	2712	5700	7347	5546	6197.67	1511	2490	2422	3202	2406.25	-1.21252	8.58e-07
Ogfrl1	NC_000067.7	4873	76	110	141	109	319	253	305	140	254.25	1.43034	0.000275296
Plcl1	NC_000067.7	9557	160	108	132	133.333	17	46	43	18	31	-1.95	3.3e-05
Rab17	NC_000067.7	2003	37	44	38	39.6667	4	9	13	27	13.25	-1.45083	0.0488791
Mpzl1	NC_000067.7	4031	7771	8962	5532	7421.67	1460	1905	2692	2745	2200.5	-1.60241	1.01e-09
Ndufa10	NC_000067.7	1785	4062	3398	3130	3530	1060	1332	1564	2031	1496.75	-1.08938	1.28e-05
4930568A12Rik	NC_000067.7	1540	5	7	1	4.33333	28	19	10	11	17	2.18609	0.0339987
Actr1b	NC_000067.7	3344	87	150	82	106.333	28	33	36	29	31.5	-1.57712	0.000301528
Adcy10	NC_000067.7	9817	45	54	63	54	156	97	86	112	112.75	1.26421	0.00252644
Alppl2	NC_000067.7	2234	99	80	85	88	25	13	29	66	33.25	-1.26063	0.0258119
Ankzf1	NC_000067.7	3695	141	164	79	128	23	67	57	75	55.5	-1.06714	0.0264381
Aox3	NC_000067.7	7276	19	8	14	13.6667	0	2	0	3	1.25	-3.33039	0.0211695
Arhgef4	NC_000067.7	8121	76	84	36	65.3333	4	10	9	31	13.5	-2.15432	0.00173811
Arid5a	NC_000067.7	5876	122	193	92	135.667	6	15	24	38	20.75	-2.57338	8.73e-07
Armc9	NC_000067.7	31018	356	346	219	307	83	112	138	205	134.5	-1.04841	0.0037059
Atg4b	NC_000067.7	3630	2409	2549	2043	2333.67	586	634	1172	1304	924	-1.18984	6.56e-05
C130026I21Rik	NC_000067.7	6476	348	347	241	312	100	198	104	154	139	-1.00911	0.00344952
Camk1g	NC_000067.7	2683	92	71	80	81	2	31	35	32	25	-1.57485	0.0155821
Cd55b	NC_000067.7	2106	209	210	298	239	452	515	380	383	432.5	1.04136	0.000297318
Cdc73	NC_000067.7	17267	175	239	350	254.667	448	536	553	439	494	1.13929	0.00010448
Cfh	NC_000067.7	4365	10	27	30	22.3333	34	44	47	69	48.5	1.28733	0.0271979
Chit1	NC_000067.7	2580	24	51	9	28	0	1	11	10	5.5	-2.2244	0.0498475
Chrng	NC_000067.7	2110	331	248	190	256.333	23	68	44	73	52	-2.16783	5.08e-08
Col4a3	NC_000067.7	8971	980	1382	1088	1150	293	482	464	819	514.5	-1.01351	0.00115212
Colgalt2	NC_000067.7	4462	0	3	0	1	31	55	39	76	50.25	5.8061	9.67e-08
Cops7b	NC_000067.7	3099	334	278	226	279.333	65	73	138	139	103.75	-1.2844	0.000382952
Cpa6	NC_000067.7	3307	17	29	18	21.3333	47	53	37	42	44.75	1.25493	0.0239278
Csrp1	NC_000067.7	2510	190	167	108	155	41	22	28	34	31.25	-2.12961	4.59e-07
Cul3	NC_000067.7	5171	837	1054	1494	1128.33	2689	2971	1828	2121	2402.25	1.28564	9.78e-06
Cyp27a1	NC_000067.7	2397	262	381	273	305.333	134	144	89	155	130.5	-1.04605	0.0013013
Dedd	NC_000067.7	8039	2076	2668	1433	2059	350	647	522	699	554.5	-1.74067	6.45e-10
Dis3l2	NC_000067.7	6300	155	133	97	128.333	31	31	76	63	50.25	-1.2068	0.00839992
Eif2d	NC_000067.7	14558	1999	1747	1329	1691.67	474	641	776	1029	730	-1.0691	0.000166909
Eloc	NC_000067.7	3064	40209	39630	55509	45116	98628	98037	63766	61521	80488	1.03411	0.000461527
Fmn2	NC_000067.7	16962	2139	2037	2561	2245.67	5336	4551	4810	3770	4616.75	1.23102	6.04e-07
Fn1	NC_000067.7	8471	310	412	317	346.333	71	133	96	215	128.75	-1.28243	0.000402267
Gls	NC_000067.7	12264	80	80	137	99	196	192	197	158	185.75	1.09546	0.00168865
Gm41958	NC_000067.7	3880	187	182	269	212.667	554	396	327	293	392.5	1.0928	0.00207038
Gmppa	NC_000067.7	1919	64	125	108	99	14	21	15	82	33	-1.45134	0.024163
Gulp1	NC_000067.7	3372	8	10	13	10.3333	8	65	84	142	74.75	2.96965	4.18e-05
Hnrnpu	NC_000067.7	15152	3255	3223	4378	3618.67	6896	9259	9671	6453	8069.75	1.33266	3.3e-08
Il1r1	NC_000067.7	6138	1109	1506	1664	1426.33	1931	3711	2628	2814	2771	1.12522	1.06e-05
Inpp4a	NC_000067.7	9520	128	199	228	185	314	533	928	1396	792.75	2.23585	1.28e-08
Kansl1l	NC_000067.7	27264	327	379	408	371.333	838	847	709	645	759.75	1.22272	1.66e-06
Kcnk2	NC_000067.7	5167	36	55	63	51.3333	16	8	20	5	12.25	-1.86265	0.00548098
Khdrbs2	NC_000067.7	35110	733	1080	487	766.667	234	297	174	319	256	-1.41154	1.98e-05
Kif26b	NC_000067.7	17639	85	69	61	71.6667	5	4	31	33	18.25	-1.85289	0.00893811
Mff	NC_000067.7	2189	23418	19584	11700	18234	7792	6092	7395	6604	6970.75	-1.21115	3.23e-05
Mlph	NC_000067.7	4556	33	51	77	53.6667	138	89	79	91	99.25	1.09712	0.0196832
Mybl1	NC_000067.7	7445	414	454	594	487.333	1054	1249	1185	894	1095.5	1.3518	5.69e-08
Nab1	NC_000067.7	5164	348	370	579	432.333	944	744	752	699	784.75	1.0569	0.000330887
Ncf2	NC_000067.7	3590	152	166	263	193.667	23	53	39	99	53.5	-1.71602	0.00015297
Ndufs2	NC_000067.7	2353	1940	1973	1384	1765.67	522	659	655	748	646	-1.29007	2.8e-08
Nemp2	NC_000067.7	3408	240	246	189	225	68	61	98	106	83.25	-1.27389	0.000136269
Ngef	NC_000067.7	3967	439	376	442	419	145	175	215	181	179	-1.06247	5.71e-05
Nme7	NC_000067.7	4411	760	910	1198	956	2309	1468	1828	1376	1745.25	1.07479	0.000422574
Nr5a2	NC_000067.7	5072	503	454	594	517	846	1118	1090	616	917.5	1.00704	0.000568674
Nyap2	NC_000067.7	19895	398	417	396	403.667	74	133	152	326	171.25	-1.10782	0.00676702
Pam	NC_000067.7	6064	45	41	55	47	93	104	114	100	102.75	1.30142	0.000467824
Pard3b	NC_000067.7	27464	35	35	24	31.3333	73	55	106	57	72.75	1.39245	0.00407572
Pex19	NC_000067.7	3131	632	812	498	647.333	93	183	216	269	190.25	-1.62397	6.57e-07
Pm20d1	NC_000067.7	4478	23	8	27	19.3333	36	55	56	48	48.75	1.49194	0.010739
Ppip5k2	NC_000067.7	6695	2799	2236	3665	2900	6716	6701	7007	4051	6118.75	1.2672	1.61e-05
Ppox	NC_000067.7	2149	212	192	114	172.667	40	55	64	74	58.25	-1.4179	0.00022902
Prex2	NC_000067.7	16371	1313	1069	1100	1160.67	129	301	244	686	340	-1.65353	4.99e-05
Psen2	NC_000067.7	2232	2017	1943	1259	1739.67	173	350	419	653	398.75	-1.99774	6.91e-09
Ptp4a1	NC_000067.7	4497	5214	4902	4497	4871	1384	1752	2610	2952	2174.5	-1.01705	0.000143201
Ptpn18	NC_000067.7	1682	418	613	362	464.333	117	130	125	201	143.25	-1.53244	4e-07
Ptpn4	NC_000067.7	11005	52	84	84	73.3333	135	206	134	161	159	1.29387	0.000213903
Rd3	NC_000067.7	9842	16	30	21	22.3333	71	45	40	39	48.75	1.33768	0.0204286
Rfx8	NC_000067.7	2498	24	34	48	35.3333	84	60	100	55	74.75	1.27666	0.00905616
Rgsl1	NC_000067.7	8552	162	164	173	166.333	323	304	441	206	318.5	1.1218	0.000798198
Rnpep	NC_000067.7	2742	238	373	232	281	89	102	127	123	110.25	-1.17976	0.000162194
Satb2	NC_000067.7	8120	90	95	109	98	183	222	350	166	230.25	1.4047	5.98e-05
Serpinc1	NC_000067.7	2088	7209	6565	5555	6443	2783	3192	2223	2688	2721.5	-1.06773	1.01e-05
Slc4a3	NC_000067.7	6111	25	19	26	23.3333	113	431	81	39	166	3.00359	0.00325432
Slco4c1	NC_000067.7	4116	70	61	43	58	7	26	28	24	21.25	-1.31159	0.0291801
St18	NC_000067.7	10065	118	71	95	94.6667	148	166	272	192	194.5	1.19482	0.00080475
Stk25	NC_000067.7	3589	1452	1065	785	1100.67	157	269	326	593	336.25	-1.58914	2.38e-05
Tmcc2	NC_000067.7	5052	561	506	286	451	117	179	188	124	152	-1.409	2.89e-05
Traf3ip1	NC_000067.7	3940	1751	2382	1702	1945	346	709	895	1234	796	-1.15158	0.000709517
Usf1	NC_000067.7	2274	282	322	228	277.333	41	30	109	82	65.5	-1.93046	3.66e-06
Wdr26	NC_000067.7	14173	2202	2327	3277	2602	4717	5229	6636	5253	5458.75	1.24356	5.86e-08
Zbtb18	NC_000067.7	7101	179	169	257	201.667	437	482	346	281	386.5	1.13148	0.000553922
Zdbf2	NC_000067.7	13376	23	37	43	34.3333	92	68	68	67	73.75	1.30275	0.00505229
Zfand2b	NC_000067.7	1299	1203	1536	913	1217.33	100	273	330	383	271.5	-2.03036	8.36e-09
Dolk	NC_000068.8	2126	200	139	94	144.333	48	59	28	67	50.5	-1.35792	0.0027706
Gm14421	NC_000068.8	2643	27	14	32	24.3333	45	79	38	52	53.5	1.30278	0.0207076
H3f3c	NC_000068.8	1037	396	394	504	431.333	1028	799	813	544	796	1.08624	0.000505745
Nrarp	NC_000068.8	2582	27	30	24	27	2	3	3	13	5.25	-2.23009	0.0144911
Olfr1164	NC_000068.8	1112	24	57	85	55.3333	100	115	84	98	99.25	1.03698	0.0304349
Olfr1166	NC_000068.8	1634	30	25	34	29.6667	39	107	75	52	68.25	1.36018	0.00801694
Olfr995	NC_000068.8	948	48	69	31	49.3333	4	0	11	13	7	-2.67052	0.000972949
Otud1	NC_000068.8	3549	245	261	364	290	543	487	553	524	526.75	1.04445	6.79e-05
Defb19	NC_000068.8	394	0	0	4	1.33333	40	11	7	1	14.75	3.76859	0.0158648
Fitm2	NC_000068.8	1643	75	98	95	89.3333	23	14	11	35	20.75	-1.93076	0.000178546
Gm14327	NC_000068.8	1101	8	20	13	13.6667	46	28	19	41	33.5	1.49699	0.0323581
Gm39861	NC_000068.8	13408	7	5	8	6.66667	31	15	26	13	21.25	1.87641	0.0276844
Gm39874	NC_000068.8	714	5	7	2	4.66667	26	17	40	27	27.5	2.73215	0.000746646
Gm39902	NC_000068.8	1131	5857	5461	7383	6233.67	13135	11342	9565	11175	11304.2	1.04785	2.18e-05
Gm39984	NC_000068.8	4637	23	41	25	29.6667	96	71	49	32	62	1.28499	0.0284508
Gm46735	NC_000068.8	1746	0	0	2	0.666667	22	7	7	0	9	4.03814	0.0412916
LOC118568526	NC_000068.8	12306	3	1	1	1.66667	1	4	51	4	15	3.28867	0.0316768
LOC118568531	NC_000068.8	8311	48	52	76	58.6667	102	98	164	112	119	1.1947	0.00222869
Mir684-1	NC_000068.8	86	4	6	3	4.33333	24	24	12	8	17	2.18119	0.0275855
Nop10	NC_000068.8	738	1592	1651	2230	1824.33	4825	3198	3058	2719	3450	1.12789	0.000215052
Smim26	NC_000068.8	460	347	341	427	371.667	1556	974	1055	736	1080.25	1.74983	4.32e-08
Trp53rka	NC_000068.8	1868	152	259	71	160.667	15	27	31	38	27.75	-2.38158	1.21e-06
1810021M19Rik	NC_000068.8	5388	0	2	5	2.33333	13	18	15	8	13.5	2.73216	0.0222765
Adig	NC_000068.8	632	46	39	27	37.3333	99	92	62	77	82.5	1.32686	0.00361759
Chac1	NC_000068.8	1569	92	126	68	95.3333	6	10	17	21	13.5	-2.67211	3.32e-07
Gm14637	NC_000068.8	2041	81	115	63	86.3333	15	30	10	31	21.5	-1.84639	0.00054202
LOC118568508	NC_000068.8	2714	20	31	39	30	31	67	103	60	65.25	1.27963	0.0182829
Olfr994	NC_000068.8	1071	40	25	28	31	9	6	1	6	5.5	-2.30671	0.00671112
Ptges	NC_000068.8	3647	53	99	46	66	19	9	42	28	24.5	-1.26085	0.0470013
Snai1	NC_000068.8	1621	92	133	81	102	13	26	28	56	30.75	-1.59038	0.00177634
Wfdc15a	NC_000068.8	466	73	71	96	80	427	361	265	90	285.75	2.05732	1.37e-05
B2m	NC_000068.8	858	2546	2299	3533	2792.67	6981	5113	4833	4102	5257.25	1.11596	0.000181987
BC039771	NC_000068.8	2084	60	93	41	64.6667	2	14	1	25	10.5	-2.5004	0.00201869
Blcap	NC_000068.8	2108	4555	3426	1872	3284.33	1098	1178	1762	1625	1415.75	-1.06557	0.00110302
Dusp2	NC_000068.8	1618	86	121	88	98.3333	18	30	30	38	29	-1.60268	0.00022902
Gm13446	NC_000068.8	2037	12	21	27	20	0	0	0	10	2.5	-2.89265	0.0414605
Gm14124	NC_000068.8	3018	129	128	151	136	249	294	277	214	258.5	1.10599	0.000147343
Gm5535	NC_000068.8	1743	122	163	197	160.667	50	62	54	73	59.75	-1.25485	0.000388958
Hypk	NC_000068.8	604	8087	7954	12355	9465.33	21599	16511	17106	12683	16974.8	1.04524	0.000419665
LOC108168764	NC_000068.8	1868	1	2	2	1.66667	20	7	1	14	10.5	2.88161	0.0471428
LOC115489547	NC_000068.8	769	93	121	155	123	263	432	283	163	285.25	1.40204	0.000212673
Lrrc8a	NC_000068.8	4254	6368	7607	5912	6629	1109	1719	2278	3069	2043.75	-1.55536	5e-08
Mrps26	NC_000068.8	962	473	616	443	510.667	104	172	195	185	164	-1.4807	9.39e-08
Tmem250-ps	NC_000068.8	2683	253	186	128	189	26	54	75	137	73	-1.25675	0.0120901
Trib3	NC_000068.8	2051	3	4	0	2.33333	12	19	5	13	12.25	2.56432	0.0420533
Tubb4b	NC_000068.8	1600	17402	18542	12904	16282.7	3708	6196	5416	6567	5471.75	-1.42039	1.95e-09
Brd3os	NC_000068.8	1786	26	60	22	36	12	8	15	8	10.75	-1.55079	0.0390999
Clp1	NC_000068.8	1849	126	238	107	157	34	74	91	33	58	-1.26717	0.00997386
Cox4i2	NC_000068.8	727	37	32	28	32.3333	95	53	63	81	73	1.36167	0.00407754
Dipk1b	NC_000068.8	1622	793	1311	532	878.667	112	120	194	256	170.5	-2.21251	3.21e-10
Echdc3	NC_000068.8	1812	2148	2188	1477	1937.67	484	634	661	943	680.5	-1.35933	2.34e-07
Enkur	NC_000068.8	1199	20	16	18	18	44	39	41	37	40.25	1.34059	0.0175172
Gm14305	NC_000068.8	1621	47	63	63	57.6667	125	149	99	119	123	1.2766	0.000503017
Gm14403	NC_000068.8	3732	64	87	119	90	147	292	192	100	182.75	1.20532	0.00515977
Gm14410	NC_000068.8	4104	185	219	181	195	374	600	278	352	401	1.21861	0.000185579
Gm34458	NC_000068.8	2432	21	19	8	16	0	1	4	4	2.25	-2.70822	0.0303928
Gm39904	NC_000068.8	1190	25	14	9	16	63	40	25	40	42	1.58222	0.0173537
Gm46752	NC_000068.8	623	40	33	43	38.6667	109	98	72	60	84.75	1.32806	0.00374255
Gm52502	NC_000068.8	12593	5	19	5	9.66667	98	32	8	21	39.75	2.32009	0.0119585
Rbbp9	NC_000068.8	2160	126	127	126	126.333	609	643	563	313	532	2.26764	1.29e-12
Tor1a	NC_000068.8	1452	5221	7363	2793	5125.67	315	1295	1767	1149	1131.5	-2.04555	0.00423672
Ythdf1	NC_000068.8	3171	106	150	144	133.333	289	324	272	284	292.25	1.31538	2.02e-06
Zfas1	NC_000068.8	738	42	59	72	57.6667	149	149	108	123	132.25	1.38997	0.000215918
Zfp770	NC_000068.8	4398	181	137	272	196.667	656	667	790	453	641.5	1.89124	2.1e-09
1810024B03Rik	NC_000068.8	1884	15	14	29	19.3333	55	49	49	35	47	1.47615	0.00991409
4930556L07Rik	NC_000068.8	1676	122	132	214	156	375	368	194	189	281.5	1.06054	0.00948874
Eif6	NC_000068.8	1495	6100	8823	4476	6466.33	2050	2325	1982	2150	2126.75	-1.42614	4e-08
Gm13481	NC_000068.8	2080	142	146	226	171.333	393	333	230	271	306.75	1.04052	0.00284631
Gm13794	NC_000068.8	2446	1	10	18	9.66667	62	58	38	35	48.25	2.53775	0.000334777
Gm14216	NC_000068.8	689	77	126	89	97.3333	330	318	384	185	304.25	1.83983	1.42e-07
Gm33085	NC_000068.8	3072	22	25	55	34	50	105	136	45	84	1.47665	0.00866224
LOC118568545	NC_000068.8	607	1644	1453	2023	1706.67	3279	3222	2683	3056	3060	1.02507	1.62e-05
Oip5os1	NC_000068.8	1551	262	232	266	253.333	90	118	121	89	104.5	-1.10711	0.000261353
Prelid3b	NC_000068.8	1389	1882	1610	1273	1588.33	365	433	575	701	518.5	-1.46749	4.23e-08
Syt13	NC_000068.8	3751	43	26	7	25.3333	0	3	0	7	2.5	-3.24435	0.00713547
Bmp7	NC_000068.8	3670	97	75	52	74.6667	16	32	12	23	20.75	-1.69165	0.00186834
Ciao1	NC_000068.8	3075	2983	2648	2244	2625	700	1157	885	1440	1045.5	-1.18116	7.89e-06
Endog	NC_000068.8	1531	80	131	79	96.6667	18	44	33	42	34.25	-1.34012	0.00409381
Map1lc3a	NC_000068.8	1045	927	753	668	782.667	142	205	228	266	210.25	-1.74761	4.01e-11
Mfap1a	NC_000068.8	3419	1492	1541	1682	1571.67	2530	3458	4036	3297	3330.25	1.24822	2.63e-09
Plpp7	NC_000068.8	2073	241	193	79	171	15	22	56	81	43.5	-1.86107	0.000999359
Pxmp4	NC_000068.8	2807	666	675	691	677.333	185	203	326	423	284.25	-1.10387	0.000286032
Stom	NC_000068.8	2816	136	138	182	152	352	460	476	497	446.25	1.71989	3.76e-12
Taf3	NC_000068.8	4805	3317	2777	2687	2927	706	1167	1504	1922	1324.75	-1.00711	0.00077912
Trp53rkb	NC_000068.8	5238	89	184	86	119.667	18	32	52	27	32.25	-1.72544	0.000433511
Ttl	NC_000068.8	4562	58	56	45	53	4	17	7	24	13	-1.89604	0.00451776
Zfp971	NC_000068.8	4206	21	15	15	17	14	51	50	48	40.75	1.39467	0.0323413
Acbd7	NC_000068.8	819	271	248	370	296.333	916	655	649	432	663	1.36971	5.28e-05
Cyct	NC_000068.8	952	155	192	195	180.667	448	375	227	231	320.25	1.03562	0.00530629
Dnlz	NC_000068.8	2923	610	1058	845	837.667	206	458	456	363	370.75	-1.01416	0.00118202
Muc15	NC_000068.8	3277	82	64	49	65	117	125	129	175	136.5	1.22782	0.000771405
Phospho2	NC_000068.8	2159	9646	10042	5738	8475.33	2647	3014	2915	2726	2825.5	-1.41435	2.05e-08
Depdc7	NC_000068.8	1780	49777	43136	31374	41429	13779	13774	19462	17346	16090.2	-1.20385	1.08e-06
Eif2s2	NC_000068.8	2513	17134	13424	17050	15869.3	37377	27781	26784	21612	28388.5	1.03666	0.000340727
Gm39880	NC_000068.8	1598	69	109	133	103.667	19	31	4	59	28.25	-1.72223	0.00820473
Kin	NC_000068.8	1440	592	546	707	615	1424	1313	1107	913	1189.25	1.14561	4.07e-05
LOC118568561	NC_000068.8	1247	187	217	212	205.333	57	103	60	150	92.5	-1.00096	0.0109255
Sord	NC_000068.8	2259	84	135	88	102.333	30	35	48	61	43.5	-1.0733	0.0151376
Adrm1	NC_000068.8	1429	4274	3728	2898	3633.33	670	866	838	1513	971.75	-1.75944	2.92e-10
Ahcy	NC_000068.8	2543	98	124	91	104.333	44	49	36	51	45	-1.03804	0.010892
Fam83d	NC_000068.8	4302	433	296	172	300.333	121	84	204	84	123.25	-1.11865	0.0136075
Gm13219	NC_000068.8	3329	12	13	14	13	74	64	114	34	71.5	2.64853	2.47e-06
Gm6710	NC_000068.8	3813	7	13	18	12.6667	35	39	164	72	77.5	2.76992	1.43e-05
Zdhhc12	NC_000068.8	1194	372	368	264	334.667	62	69	97	69	74.25	-2.00673	6.14e-11
Agpat2	NC_000068.8	1574	1110	1294	916	1106.67	172	283	387	321	290.75	-1.77598	1.05e-10
Dbh	NC_000068.8	2282	128	75	45	82.6667	17	30	32	33	28	-1.42408	0.00818941
Psmc3	NC_000068.8	1635	2357	2940	2409	2568.67	641	1014	998	1150	950.75	-1.27616	1.48e-08
Surf4	NC_000068.8	2943	23261	18646	15247	19051.3	3994	5143	6539	8550	6056.5	-1.51147	1.8e-08
Tmem230	NC_000068.8	1593	4016	4685	2961	3887.33	1311	1453	1658	1587	1502.25	-1.20343	1.87e-07
Zfp931	NC_000068.8	4410	842	932	760	844.667	1955	2042	1312	1930	1809.75	1.28112	4.2e-07
Fam110a	NC_000068.8	3040	55	22	24	33.6667	2	1	0	6	2.25	-3.76923	0.000172837
Gm14295	NC_000068.8	13538	127	117	106	116.667	260	379	141	197	244.25	1.2488	0.00145647
Lpcat4	NC_000068.8	1902	1018	778	631	809	131	145	249	237	190.5	-1.93978	1.17e-10
Samd10	NC_000068.8	2422	1091	1113	651	951.667	244	382	466	378	367.5	-1.21964	3.71e-05
Ap5s1	NC_000068.8	1601	186	250	144	193.333	31	98	70	84	70.75	-1.30342	0.00156101
Ass1	NC_000068.8	1631	98	60	38	65.3333	9	24	15	27	18.75	-1.6701	0.00547396
Rbm38	NC_000068.8	2016	14090	8818	5842	9583.33	1027	1073	1962	2190	1563	-2.48289	1.45e-13
Ube2v1	NC_000068.8	2077	452	420	321	397.667	81	142	168	162	138.25	-1.37664	8.1e-06
Plekha3	NC_000068.8	3230	1242	1082	2366	1563.33	3264	5549	4612	2905	4082.5	1.56205	1.38e-06
Suv39h2	NC_000068.8	4710	1007	1173	1233	1137.67	1991	2231	2112	1686	2005	1.00133	1.26e-05
Astl	NC_000068.8	2497	13831	7712	5171	8904.67	2244	2641	2810	4767	3115.5	-1.38271	9.05e-05
Med22	NC_000068.8	3576	4717	4465	2749	3977	1175	1160	1447	1152	1233.5	-1.51912	4.7e-09
Mmp24	NC_000068.8	4310	61	64	32	52.3333	2	3	18	23	11.5	-2.06938	0.00928002
Npdc1	NC_000068.8	2687	71	66	36	57.6667	1	8	23	20	13	-2.03211	0.00655799
Mgme1	NC_000068.8	3107	576	641	513	576.667	167	209	186	400	240.5	-1.11306	0.000568674
Ptgis	NC_000068.8	1983	293	515	334	380.667	66	116	79	136	99.25	-1.77763	5.93e-08
Swi5	NC_000068.8	1137	4009	3472	4075	3852	10688	7260	7236	5656	7710	1.20462	5.23e-05
Tmc2	NC_000068.8	3216	30	41	34	35	77	63	93	40	68.25	1.1576	0.022274
Zfp64	NC_000068.8	4791	83	147	60	96.6667	21	44	34	35	33.5	-1.36535	0.00543318
1700037H04Rik	NC_000068.8	1975	130	93	83	102	18	20	26	28	23	-1.99437	7.81e-06
9030622O22Rik	NC_000068.8	14545	10	10	6	8.66667	21	22	41	35	29.75	1.93474	0.00604635
Abca2	NC_000068.8	10913	81	75	93	83	27	18	26	48	29.75	-1.31774	0.00714461
Abcb11	NC_000068.8	5859	113	107	123	114.333	1	5	13	18	9.25	-3.49609	8.98e-10
Abhd12	NC_000068.8	2461	2577	2405	1455	2145.67	446	619	597	747	602.25	-1.68121	2.67e-10
Acot8	NC_000068.8	3347	668	1016	691	791.667	63	183	167	244	164.25	-2.12886	1.01e-09
Agbl2	NC_000068.8	6236	1734	1242	1162	1379.33	423	495	522	257	424.25	-1.52551	1.16e-06
Alkbh3	NC_000068.8	12269	174	330	245	249.667	63	92	64	157	94	-1.2507	0.00148536
Apmap	NC_000068.8	9773	164	137	76	125.667	53	37	41	58	47.25	-1.24203	0.00541977
Arrdc1	NC_000068.8	2398	7576	7286	5324	6728.67	1029	1567	1654	2663	1728.25	-1.82164	9.46e-11
Atg13	NC_000068.8	3793	297	219	154	223.333	79	97	96	101	93.25	-1.10294	0.00175339
Aurka	NC_000068.8	2249	9735	8304	6095	8044.67	1896	2644	3400	4059	2999.75	-1.28131	3.69e-06
Bcl2l1	NC_000068.8	7261	1057	772	601	810	213	271	349	387	305	-1.26395	2.22e-05
Bfsp1	NC_000068.8	4021	512	948	463	641	1066	1006	1571	1023	1166.5	1.04562	0.000945159
Cdin1	NC_000068.8	5710	537	400	383	440	133	152	133	230	162	-1.28855	2.15e-05
Celf2	NC_000068.8	65418	2911	2329	2675	2638.33	3972	4588	6044	4940	4886	1.05124	2.64e-06
Cnbd2	NC_000068.8	6056	601	668	430	566.333	124	254	236	312	231.5	-1.147	0.000329278
Coq4	NC_000068.8	5500	192	174	160	175.333	65	58	28	88	59.75	-1.38258	0.000981878
Crat	NC_000068.8	5329	70	92	44	68.6667	30	18	17	19	21	-1.51338	0.00630397
Csnk2a1	NC_000068.8	15059	225	220	299	248	399	484	515	417	453.75	1.04585	5.38e-05
Ctnnbl1	NC_000068.8	2785	5104	7072	4090	5422	575	1529	2037	1768	1477.25	-1.73619	3.59e-07
Ctsa	NC_000068.8	3675	131	90	68	96.3333	48	14	28	29	29.75	-1.50131	0.0061955
Ddrgk1	NC_000068.8	2174	334	476	380	396.667	83	116	136	147	120.5	-1.55649	2.73e-08
Dlgap4	NC_000068.8	24124	11727	9724	8454	9968.33	2238	2992	3618	4984	3458	-1.38527	1.82e-07
Dph6	NC_000068.8	9135	385	420	632	479	3110	5784	2870	499	3065.75	2.87934	0.00146853
Dph7	NC_000068.8	2128	723	837	675	745	212	251	424	148	258.75	-1.35057	0.000106556
Dpp7	NC_000068.8	1714	198	160	108	155.333	38	39	53	80	52.5	-1.41931	0.000640507
Edem2	NC_000068.8	2706	3826	3105	2462	3131	544	827	1375	1893	1159.75	-1.30666	0.000241049
Esf1	NC_000068.8	3524	235	284	348	289	540	526	499	509	518.5	1.02882	6.25e-05
Ext2	NC_000068.8	4929	666	562	338	522	154	189	312	235	222.5	-1.08059	0.00160964
Fbn1	NC_000068.8	10126	23	27	18	22.6667	0	8	0	0	2	-3.34788	0.0104111
Fbxw5	NC_000068.8	2401	247	214	139	200	71	61	83	108	80.75	-1.15108	0.00195906
Fermt1	NC_000068.8	5257	61	12	18	30.3333	1	2	4	11	4.5	-2.66071	0.00886383
Fmnl2	NC_000068.8	6972	100	131	245	158.667	268	368	379	294	327.25	1.22393	0.000391889
Fnbp1	NC_000068.8	9728	155	132	77	121.333	20	43	37	83	45.75	-1.28106	0.012321
Fnbp4	NC_000068.8	6586	13705	11552	8007	11088	2877	2405	3161	3229	2918	-1.75921	3.38e-12
Fpgs	NC_000068.8	2808	3424	2065	1305	2264.67	523	450	720	781	618.5	-1.72634	3.02e-07
Gfra4	NC_000068.8	1878	1637	1508	1236	1460.33	371	480	630	607	522	-1.33051	5.77e-08
Gm13715	NC_000068.8	2586	113	98	199	136.667	440	307	280	257	321	1.43835	0.00010562
Gm2026	NC_000068.8	9773	5	9	8	7.33333	14	31	26	28	24.75	1.91488	0.0121306
Gmeb2	NC_000068.8	8231	34	42	33	36.3333	45	90	66	70	67.75	1.06025	0.0218037
Golm2	NC_000068.8	5563	119	128	156	134.333	258	410	343	316	331.75	1.47331	6.85e-08
Gorasp2	NC_000068.8	2817	5440	4506	2796	4247.33	1080	1285	1267	1542	1293.5	-1.56008	4.52e-09
Gss	NC_000068.8	1986	84	83	56	74.3333	22	21	39	33	28.75	-1.21173	0.014648
Gtf3c5	NC_000068.8	3137	24	45	32	33.6667	2	13	12	5	8	-1.91412	0.0178842
H13	NC_000068.8	11068	6997	6439	4511	5982.33	1071	1181	1927	2349	1632	-1.73108	2.24e-09
Hipk3	NC_000068.8	7497	74	55	65	64.6667	129	149	120	93	122.75	1.10434	0.00412362
Hnrnpa3	NC_000068.8	5411	245	313	410	322.667	805	865	809	740	804.75	1.50472	2.32e-09
Ivd	NC_000068.8	3660	168	232	100	166.667	27	82	31	56	49	-1.61299	0.000654921
Jag1	NC_000068.8	11717	32959	31801	37220	33993.3	101422	114924	106735	76107	99797	1.73761	6.43e-14
Kyat1	NC_000068.8	4355	96	95	78	89.6667	15	18	36	49	29.5	-1.46362	0.00398
Lsm14b	NC_000068.8	3541	3602	2553	3794	3316.33	8011	7588	6492	4035	6531.5	1.1725	0.000204419
Mpped2	NC_000068.8	6206	60	115	88	87.6667	182	174	171	257	196	1.338	7.91e-05
Mrgbp	NC_000068.8	2278	1443	1570	1228	1413.67	440	747	580	549	579	-1.12336	4.6e-06
Mrps2	NC_000068.8	2469	1035	998	867	966.667	252	443	512	422	407.25	-1.09448	4.03e-05
Mybl2	NC_000068.8	4129	1761	1734	1281	1592	442	605	744	961	688	-1.0645	0.000125253
Ncs1	NC_000068.8	4780	168	92	45	101.667	12	11	33	76	33	-1.52445	0.0309056
Ndor1	NC_000068.8	4942	166	155	68	129.667	12	40	36	51	34.75	-1.77133	0.000553652
Nelfcd	NC_000068.8	2360	532	545	232	436.333	166	155	175	240	184	-1.08599	0.0026928
Nfs1	NC_000068.8	2122	2752	2135	1371	2086	580	729	849	703	715.25	-1.38804	9.28e-07
Nop56	NC_000068.8	5989	2872	3758	2954	3194.67	445	1138	1398	1531	1128	-1.36357	3.77e-05
Nphp1	NC_000068.8	2319	1002	867	658	842.333	313	305	331	491	360	-1.0692	0.000134472
Nup188	NC_000068.8	5940	1170	903	749	940.667	253	264	370	687	393.5	-1.12269	0.00162869
Pabpc1l	NC_000068.8	3096	3391	2606	2332	2776.33	840	896	1129	1621	1121.5	-1.16094	2.54e-05
Pdss1	NC_000068.8	5985	142	132	131	135	46	21	86	40	48.25	-1.31071	0.00712257
Pex16	NC_000068.8	1863	718	960	684	787.333	115	202	277	325	229.75	-1.63206	1.97e-07
Pkig	NC_000068.8	1623	1201	1499	1233	1311	247	403	570	652	468	-1.34051	5.63e-06
Prex1	NC_000068.8	6530	118	99	140	119	18	25	52	44	34.75	-1.62736	0.000315965
Psmd5	NC_000068.8	2053	7608	6740	3901	6083	1551	1747	1974	1998	1817.5	-1.58391	2.1e-09
Ptpn1	NC_000068.8	5914	447	396	333	392	72	82	118	106	94.5	-1.89465	5.08e-11
Rabepk	NC_000068.8	4390	188	331	208	242.333	53	100	132	107	98	-1.14746	0.00201322
Rad21l	NC_000068.8	2878	118	470	339	309	725	1403	921	816	966.25	1.83224	1.9e-06
Rae1	NC_000068.8	1990	4723	4382	2500	3868.33	1021	1297	1896	1630	1461	-1.25458	1.85e-05
Rbck1	NC_000068.8	2691	407	230	276	304.333	51	47	93	106	74.25	-1.89373	4.56e-07
Rbm17	NC_000068.8	1585	4095	5404	3268	4255.67	1117	1863	2254	1883	1779.25	-1.10203	4.99e-05
Rbm43	NC_000068.8	3419	304	268	100	224	0	5	2	3	2.5	-6.34026	3.41e-21
Rbms1	NC_000068.8	5719	103	79	63	81.6667	38	43	23	15	29.75	-1.26749	0.0218239
Rc3h2	NC_000068.8	9062	71	59	69	66.3333	74	137	155	116	120.5	1.01593	0.00846649
Sla2	NC_000068.8	1499	587	1043	616	748.667	72	196	298	392	239.5	-1.51167	0.000386122
Slc35c2	NC_000068.8	3510	401	339	205	315	104	87	126	133	112.5	-1.32463	0.000116542
Slx4ip	NC_000068.8	7615	898	806	1248	984	1734	1920	1773	1592	1754.75	1.01544	4.11e-05
Smox	NC_000068.8	6796	778	576	613	655.667	173	212	258	341	246	-1.26689	7.76e-06
Snph	NC_000068.8	5349	441	373	268	360.667	44	57	48	102	62.75	-2.37816	1.16e-11
Spout1	NC_000068.8	1885	416	462	240	372.667	55	104	84	133	94	-1.84192	1.5e-07
Syndig1	NC_000068.8	2423	24	23	12	19.6667	0	2	2	2	1.5	-3.57307	0.002328
Sys1	NC_000068.8	5395	2462	2004	1801	2089	478	545	694	724	610.25	-1.62004	4.85e-12
Tor2a	NC_000068.8	2418	1114	867	614	865	202	160	195	269	206.5	-1.90562	1.31e-10
Trub2	NC_000068.8	4633	66	76	80	74	36	17	33	40	31.5	-1.05125	0.0380387
Tubgcp4	NC_000068.8	4321	71	57	27	51.6667	19	2	9	19	12.25	-1.89606	0.0132939
Vps16	NC_000068.8	3926	257	286	209	250.667	41	51	61	162	78.75	-1.5381	0.000526715
Zfp385b	NC_000068.8	14256	27	17	73	39	87	144	94	35	90	1.40091	0.0251522
Zfp512b	NC_000068.8	5854	1901	1749	1332	1660.67	146	223	286	739	348.5	-2.13493	1.56e-07
Zfp661	NC_000068.8	10050	61	46	69	58.6667	11	12	14	49	21.5	-1.31771	0.0492098
Zfyve19	NC_000068.8	2160	273	309	224	268.667	46	71	151	162	107.5	-1.18556	0.00487198
Zmynd8	NC_000068.8	11975	657	724	788	723	245	240	211	516	303	-1.09796	0.000806241
Tram1l1	NC_000069.7	2224	144	85	58	95.6667	24	32	18	31	26.25	-1.71181	0.000757438
1700017M07Rik	NC_000069.7	943	40	33	45	39.3333	94	96	59	81	82.5	1.25268	0.00440786
4930442L01Rik	NC_000069.7	2051	65	34	28	42.3333	4	4	3	9	5	-2.9399	0.000122467
4930592C13Rik	NC_000069.7	661	66	63	77	68.6667	214	124	127	89	138.5	1.22608	0.00516064
Gm52604	NC_000069.7	19307	0	0	0	0	2	5	15	22	11	6.01674	0.00120686
LOC108168889	NC_000069.7	895	6	4	4	4.66667	24	12	12	24	18	2.12971	0.0217646
Bcl10	NC_000069.7	1959	232	298	133	221	63	69	114	85	82.75	-1.25473	0.00123276
Ddit4l	NC_000069.7	2721	57	238	74	123	5	49	31	51	34	-1.71205	0.0110711
Gm16685	NC_000069.7	1592	23	36	33	30.6667	98	70	30	75	68.25	1.36038	0.0138413
Gm38530	NC_000069.7	1753	45	53	74	57.3333	129	89	63	148	107.25	1.09102	0.0166668
Gm40053	NC_000069.7	1776	66	108	108	94	150	141	282	292	216.25	1.36395	0.000226498
Gm52609	NC_000069.7	734	0	14	11	8.33333	62	39	32	6	34.75	2.32221	0.0176061
LOC118568617	NC_000069.7	17752	16	20	43	26.3333	6	0	5	10	5.25	-2.14763	0.0324842
Pgrmc2	NC_000069.7	3007	167	161	211	179.667	369	360	299	236	316	1.00768	0.00161646
Rfxap	NC_000069.7	2162	110	142	216	156	241	295	348	254	284.5	1.04573	0.0011588
S100a10	NC_000069.7	650	3	7	1	3.66667	9	40	19	21	22.25	2.75388	0.00450271
Bglap	NC_000069.7	479	18	11	31	20	56	48	61	27	48	1.45732	0.0182784
Efna4	NC_000069.7	1596	153	208	80	147	14	35	18	41	27	-2.29858	2.38e-06
Gm2447	NC_000069.7	1805	62	52	59	57.6667	188	96	185	117	146.5	1.53818	0.000155978
Gm31693	NC_000069.7	909	62	144	212	139.333	1099	891	692	682	841	2.80968	1.62e-14
Gm36778	NC_000069.7	813	79	66	62	69	189	120	68	111	122	1.02687	0.0297816
Slc16a1	NC_000069.7	4430	826	783	488	699	229	275	323	368	298.75	-1.07209	0.000197768
Tnfsf10	NC_000069.7	4944	48	75	49	57.3333	63	282	82	125	138	1.42259	0.00635058
Glmp	NC_000069.7	1537	234	221	127	194	25	45	24	67	40.25	-2.12711	8.73e-07
Gm31243	NC_000069.7	1770	21	29	38	29.3333	94	57	47	60	64.5	1.34614	0.00992553
Gm38503	NC_000069.7	3244	923	1325	673	973.667	328	573	336	423	415	-1.0621	0.000700819
Gm46796	NC_000069.7	3382	9	35	29	24.3333	85	47	69	103	76	1.83724	0.000684341
Gm46832	NC_000069.7	1511	91	119	131	113.667	330	190	196	292	252	1.34612	0.000119552
Lix1l	NC_000069.7	2509	36	45	57	46	136	157	317	141	187.75	2.20018	3.63e-08
Selenot	NC_000069.7	3568	614	636	845	698.333	1600	1536	1205	998	1334.75	1.13213	8.64e-05
Vps72	NC_000069.7	1436	3788	2578	2438	2934.67	464	404	901	1283	763	-1.81249	4.22e-07
Zbtb10	NC_000069.7	7449	986	1021	1400	1135.67	1842	2762	2543	1613	2190	1.12454	3.59e-05
Cnn3	NC_000069.7	2003	16558	16817	9892	14422.3	5575	5662	6710	6344	6072.75	-1.08068	2.15e-05
Ensa	NC_000069.7	2962	1265	1068	861	1064.67	278	362	443	673	439	-1.13793	0.00020096
Gm32216	NC_000069.7	2629	32	55	40	42.3333	10	12	15	6	10.75	-1.79195	0.0067666
BC021767	NC_000069.7	2228	1133	1090	726	983	128	108	196	427	214.75	-2.06361	1.94e-07
Cd53	NC_000069.7	2802	11	14	18	14.3333	67	21	28	27	35.75	1.55032	0.0314615
Gm34576	NC_000069.7	1667	45	145	141	110.333	797	349	321	386	463.25	2.31086	2.15e-07
4930593A02Rik	NC_000069.7	938	699	713	1168	860	2316	1630	1160	1448	1638.5	1.13962	0.000699922
Pabpc4l	NC_000069.7	6972	37	24	24	28.3333	142	33	29	71	68.75	1.50452	0.0256519
S100a14	NC_000069.7	1097	297	304	189	263.333	103	108	128	130	117.25	-1.00261	0.00176463
Phgdh	NC_000069.7	1871	582	551	386	506.333	70	123	134	216	135.75	-1.76336	2.29e-07
Mrpl9	NC_000069.7	1783	7241	5427	4343	5670.33	1579	1195	1347	1780	1475.25	-1.77406	2.32e-11
2410004B18Rik	NC_000069.7	1709	1167	1177	805	1049.67	359	445	429	384	404.25	-1.20815	1.36e-06
Gm10685	NC_000069.7	7622	21	24	33	26	97	83	101	53	83.5	1.87929	6.13e-05
Msto1	NC_000069.7	1825	168	155	134	152.333	30	25	55	81	47.75	-1.53077	0.000555051
Wwtr1	NC_000069.7	4784	472	512	571	518.333	1389	1157	906	1052	1126	1.31443	7.53e-07
Tsc22d2	NC_000069.7	14908	3711	3608	5935	4418	11563	11632	11947	9391	11133.2	1.52087	1.88e-09
Psrc1	NC_000069.7	1773	6639	5504	4101	5414.67	1189	1310	1806	2176	1620.25	-1.59301	2.02e-09
Kpna4	NC_000069.7	3726	4	17	14	11.6667	23	48	40	16	31.75	1.63259	0.0331266
Naxe	NC_000069.7	1382	1349	1505	1494	1449.33	355	708	869	602	633.5	-1.03912	0.000264783
Sec62	NC_000069.7	3966	4623	4459	5588	4890	10258	8857	10391	7003	9127.25	1.09085	1.95e-05
Slc33a1	NC_000069.7	3122	156	108	91	118.333	226	230	215	187	214.5	1.03107	0.0025628
Ugt8a	NC_000069.7	7726	178	165	244	195.667	296	503	501	419	429.75	1.29751	4.24e-06
Gm6639	NC_000069.7	3135	95	79	80	84.6667	261	129	128	112	157.5	1.11004	0.0133048
Riiad1	NC_000069.7	2391	16	23	18	19	39	35	32	64	42.5	1.32996	0.0217774
Enpep	NC_000069.7	4208	34	33	27	31.3333	6	7	9	13	8.75	-1.68654	0.0206517
Naa15	NC_000069.7	6090	273	344	391	336	565	710	735	617	656.75	1.14303	1.82e-06
Rhbg	NC_000069.7	1967	373	570	427	456.667	131	139	223	313	201.5	-1.02652	0.00271179
Cth	NC_000069.7	1819	896	891	1151	979.333	2706	1856	1868	1780	2052.5	1.26849	5.44e-06
Pex11b	NC_000069.7	2590	1049	1139	814	1000.67	168	265	305	517	313.75	-1.5357	2.01e-06
Abca4	NC_000069.7	10185	180	244	172	198.667	54	80	54	157	86.25	-1.05702	0.0137258
Acp6	NC_000069.7	1933	2193	2419	1369	1993.67	282	395	502	540	429.75	-2.0639	7.38e-14
Ak5	NC_000069.7	3422	486	553	369	469.333	70	144	162	184	140	-1.60136	6.98e-07
Atp1a1	NC_000069.7	3702	985	758	1068	937	241	329	539	530	409.75	-1.04773	0.000676182
Car1	NC_000069.7	1461	10	4	5	6.33333	27	22	14	27	22.5	2.00022	0.0159919
Celf3	NC_000069.7	11799	46	33	76	51.6667	124	40	220	142	131.5	1.52115	0.00530733
Cers2	NC_000069.7	2511	2085	1588	1124	1599	483	650	709	1022	716	-1.01862	0.000925796
Dap3	NC_000069.7	5208	5824	6496	5160	5826.67	1722	2655	2396	3329	2525.5	-1.05293	8.11e-06
Ddx20	NC_000069.7	3040	203	183	101	162.333	46	85	48	83	65.5	-1.15928	0.0059778
Dhx36	NC_000069.7	6257	984	790	1571	1115	2439	2987	2825	2490	2685.25	1.44457	6.47e-08
Fbxw7	NC_000069.7	6332	388	410	573	457	714	1144	1123	1109	1022.5	1.32463	7.18e-08
Fmo5	NC_000069.7	8206	1	7	2	3.33333	25	13	14	22	18.5	2.6788	0.00747641
Fstl5	NC_000069.7	5536	113	175	181	156.333	711	901	854	2408	1218.5	3.10569	1.21e-17
Gatad2b	NC_000069.7	13982	3076	3267	5173	3838.67	6180	7360	9946	7985	7867.75	1.20558	1.98e-06
Gm27008	NC_000069.7	5641	55	32	25	37.3333	88	60	84	76	77	1.21585	0.0123276
Gon4l	NC_000069.7	7648	302	412	334	349.333	39	92	152	238	130.25	-1.29628	0.00460604
Hormad1	NC_000069.7	1921	683	1333	643	886.333	3320	3280	2417	1607	2656	1.79198	2.47e-07
Ints3	NC_000069.7	4460	298	233	298	276.333	57	87	135	164	110.75	-1.1797	0.00138017
Lmna	NC_000069.7	4155	2079	2244	1406	1909.67	247	531	584	691	513.25	-1.75732	1.06e-08
Mtx1	NC_000069.7	1208	712	1199	862	924.333	232	319	482	385	354.5	-1.21887	2.66e-05
Paqr6	NC_000069.7	2160	620	650	208	492.667	86	91	118	140	108.75	-2.02683	1.8e-07
Pdzk1	NC_000069.7	3279	1381	1202	783	1122	165	168	246	412	247.75	-2.04048	1.01e-09
Pear1	NC_000069.7	4715	34	56	28	39.3333	7	9	6	21	10.75	-1.71892	0.0182914
Ppp3ca	NC_000069.7	9908	185	198	348	243.667	457	305	550	613	481.25	1.15774	0.00059486
Psmd4	NC_000069.7	1375	7515	10097	6749	8120.33	1934	3547	4094	3759	3333.5	-1.13146	2.36e-05
Ptbp2	NC_000069.7	4639	3123	2367	3509	2999.67	5494	6096	7244	6590	6356	1.25001	2.03e-08
Ptgfrn	NC_000069.7	10917	56	84	85	75	116	123	168	148	138.75	1.06133	0.00225132
Rusc1	NC_000069.7	4259	48	48	60	52	18	11	12	32	18.25	-1.34474	0.0280101
Sars	NC_000069.7	3704	1358	1563	1282	1401	263	512	857	891	630.75	-1.01522	0.00414284
Scamp3	NC_000069.7	1579	177	128	71	125.333	8	14	19	31	18	-2.67115	2.54e-07
Sclt1	NC_000069.7	3260	1933	1616	2677	2075.33	4049	3537	4038	3912	3884	1.08557	1.32e-05
Slc39a8	NC_000069.7	8023	23	10	15	16	28	38	56	32	38.5	1.4206	0.0252341
Tm4sf1	NC_000069.7	3690	2	3	0	1.66667	1	21	9	20	12.75	3.05189	0.0329222
Tmod4	NC_000069.7	3856	38	87	70	65	13	14	6	17	12.5	-2.19304	0.000212862
Trim33	NC_000069.7	8890	467	486	718	557	860	1097	1050	940	986.75	1.00064	5.56e-05
Tuft1	NC_000069.7	2984	97	138	72	102.333	29	22	43	51	36.25	-1.33518	0.00469434
Vmn2r1	NC_000069.7	17512	2	3	15	6.66667	10	51	7	85	38.25	2.65123	0.0074395
Hpdl	NC_000070.7	1602	19	32	32	27.6667	6	4	2	3	3.75	-2.67884	0.00231363
Klhl9	NC_000070.7	4217	13846	13587	16664	14699	26539	32411	27063	26412	28106.2	1.11247	8.84e-08
Kti12	NC_000070.7	1556	499	533	329	453.667	69	116	133	177	123.75	-1.73113	1.24e-07
Rraga	NC_000070.7	1613	2579	2155	2468	2400.67	8066	7588	6379	4068	6525.25	1.63849	2.44e-08
Sfn	NC_000070.7	1613	41	51	26	39.3333	3	5	8	15	7.75	-2.20547	0.00323609
Cdkn2b	NC_000070.7	1393	43	77	44	54.6667	7	17	14	9	11.75	-2.0484	0.000782961
Gja4	NC_000070.7	1686	7770	11207	6046	8341	1051	2096	2685	2827	2164.75	-1.8021	5.44e-09
Gm12657	NC_000070.7	978	294	270	355	306.333	747	528	621	427	580.75	1.12204	0.000327155
Gm12863	NC_000070.7	537	179	186	213	192.667	385	599	350	225	389.75	1.20357	0.000843586
Gm52702	NC_000070.7	9565	187	145	277	203	544	360	394	290	397	1.17248	0.00126095
Plekhf2	NC_000070.7	2920	22	87	86	65	146	215	149	127	159.25	1.48953	0.00118202
Saxo1os	NC_000070.7	630	3	6	0	3	25	8	11	10	13.5	2.39635	0.0487609
Smim27	NC_000070.7	332	18	17	16	17	49	46	36	30	40.25	1.43399	0.0146684
C1qb	NC_000070.7	1104	768	1364	927	1019.67	93	217	188	197	173.75	-2.39456	7.22e-16
Cptp	NC_000070.7	2662	732	642	411	595	131	202	171	255	189.75	-1.50173	9.91e-07
Gm12415	NC_000070.7	914	46	44	36	42	113	66	41	88	77	1.07158	0.0399455
Gm33007	NC_000070.7	948	52	89	171	104	275	254	88	190	201.75	1.17093	0.0210637
Gm35957	NC_000070.7	752	23	168	76	89	19	22	24	21	21.5	-1.85325	0.00324657
Gm42360	NC_000070.7	529	11	12	10	11	31	28	22	25	26.5	1.45462	0.0375996
LOC118568648	NC_000070.7	2739	1	21	1	7.66667	78	14	24	37	38.25	2.57975	0.00925238
Med18	NC_000070.7	1677	327	320	226	291	102	103	111	135	112.75	-1.20324	6.99e-05
Pramel14	NC_000070.7	1745	3	2	1	2	23	0	26	6	13.75	2.99208	0.0385357
Pramel16	NC_000070.7	2081	57	145	65	89	13	17	21	38	22.25	-1.84142	0.000833437
Snhg3	NC_000070.7	437	11	22	40	24.3333	85	66	49	46	61.5	1.55371	0.00725683
Zfp593	NC_000070.7	1976	243	384	247	291.333	54	171	192	101	129.5	-1.01508	0.01741
4930412C18Rik	NC_000070.7	3969	64	49	80	64.3333	14	26	24	34	24.5	-1.24227	0.0185421
Aadacl3	NC_000070.7	3153	72	102	55	76.3333	18	32	28	47	31.25	-1.13743	0.0266227
Gm12718	NC_000070.7	808	41	69	117	75.6667	215	178	157	133	170.75	1.38279	0.00100869
Gm30120	NC_000070.7	4759	22	30	43	31.6667	4	8	10	11	8.25	-1.7815	0.0182105
Gm42337	NC_000070.7	1037	20	13	15	16	43	52	70	39	51	1.83883	0.000755954
Pramel20	NC_000070.7	2103	13	254	29	98.6667	6	4	1	16	6.75	-3.68881	0.0143431
Pramel23	NC_000070.7	1820	64	90	67	73.6667	334	221	983	445	495.75	2.91342	5.58e-12
Zfp988	NC_000070.7	3203	25	29	43	32.3333	89	130	111	68	99.5	1.80414	3.38e-05
Zfp992	NC_000070.7	3691	143	262	197	200.667	427	470	328	307	383	1.1298	0.000499543
A930031H19Rik	NC_000070.7	949	329	618	353	433.333	163	251	120	228	190.5	-1.01056	0.00468003
Cpt2	NC_000070.7	2350	1710	1630	1115	1485	395	518	636	935	621	-1.11581	0.000225614
L1td1	NC_000070.7	2942	0	2	2	1.33333	6	12	5	22	11.25	3.23002	0.0230767
Magoh	NC_000070.7	692	7494	6915	9104	7837.67	19277	13118	14175	10262	14208	1.06286	0.000386222
Pef1	NC_000070.7	1551	385	475	224	361.333	96	133	90	124	110.75	-1.53928	5.25e-06
Slc25a51	NC_000070.7	4594	816	891	502	736.333	202	337	315	359	303.25	-1.12758	0.000136965
Zfp978	NC_000070.7	2577	145	241	286	224	354	543	346	337	395	1.00399	0.00222599
Gm52719	NC_000070.7	2677	71	70	83	74.6667	0	15	7	15	9.25	-2.88328	1.44e-05
LOC118567356	NC_000070.7	3672	52	64	112	76	187	191	130	198	176.5	1.40276	0.000189772
LOC118568652	NC_000070.7	4374	193	167	70	143.333	15	38	51	20	31	-2.06327	8.09e-05
Pithd1	NC_000070.7	1538	3768	3393	2377	3179.33	548	705	641	911	701.25	-2.02725	2.36e-16
Shb	NC_000070.7	2744	1641	1854	1184	1559.67	392	542	635	932	625.25	-1.17347	7.15e-05
A430005L14Rik	NC_000070.7	1098	4430	6159	4766	5118.33	1040	1800	2359	2458	1914.25	-1.26922	4.22e-06
A530072M11Rik	NC_000070.7	1852	53	47	76	58.6667	119	151	91	95	114	1.14329	0.00524512
Gpatch3	NC_000070.7	2003	46	49	24	39.6667	7	4	7	14	8	-2.15421	0.00315266
Mrpl37	NC_000070.7	1496	3486	2659	1861	2668.67	535	526	707	922	672.5	-1.84017	1.12e-10
Pramel31	NC_000070.7	2084	45	266	138	149.667	10	28	5	15	14.5	-3.18045	3.13e-07
Prxl2b	NC_000070.7	785	148	186	123	152.333	23	41	40	47	37.75	-1.85643	1.08e-06
Srm	NC_000070.7	1328	1791	2491	1721	2001	348	583	570	754	563.75	-1.67437	9.62e-11
Zfp993	NC_000070.7	1947	11	34	47	30.6667	86	80	40	49	63.75	1.27426	0.0367462
Fam151a	NC_000070.7	1897	1096	1487	540	1041	72	152	155	300	169.75	-2.48652	6.42e-10
Fuca1	NC_000070.7	2523	1837	2007	1106	1650	451	538	586	599	543.5	-1.43967	4.03e-08
Pramel27	NC_000070.7	1833	34	25	16	25	3201	201	10958	478	3709.5	7.38388	3.13e-07
Snip1	NC_000070.7	2429	199	321	132	217.333	56	74	62	102	73.5	-1.4022	0.000370793
Zfp990	NC_000070.7	2989	515	588	588	563.667	1115	1226	891	863	1023.75	1.04956	4.99e-05
Ctnnbip1	NC_000070.7	2787	1091	974	965	1010	360	360	464	586	442.5	-1.0327	3.6e-05
Inip	NC_000070.7	3226	1778	1968	1603	1783	628	745	751	848	743	-1.09666	1.15e-07
Pex14	NC_000070.7	1973	565	497	335	465.667	80	98	138	209	131.25	-1.68847	1.27e-06
Zfp985	NC_000070.7	2920	139	195	220	184.667	400	364	279	270	328.25	1.03034	0.00151107
4930522H14Rik	NC_000070.7	968	374	327	242	314.333	111	153	112	164	135	-1.06109	0.000712884
Cdc20	NC_000070.7	1784	8682	6531	3814	6342.33	2164	1855	2480	3047	2386.5	-1.2556	4.96e-05
Ddi2	NC_000070.7	3539	303	195	186	228	31	36	107	115	72.25	-1.53401	0.0013013
Gpn2	NC_000070.7	1356	1433	1299	807	1179.67	320	345	604	567	459	-1.21361	0.000106263
Snrnp40	NC_000070.7	1591	4334	4517	2738	3863	638	1113	1460	1296	1126.75	-1.63238	1.34e-08
Zfp600	NC_000070.7	4306	81	131	148	120	310	240	213	183	236.5	1.18717	0.00111466
Akirin2	NC_000070.7	1741	7382	6201	7500	7027.67	16580	13007	11003	8408	12249.5	1.00391	0.00112074
Ddost	NC_000070.7	2103	1817	1145	848	1270	380	399	477	680	484	-1.24866	0.000115044
Gm42266	NC_000070.7	4235	226	175	232	211	485	482	350	285	400.5	1.11673	0.000718511
Lin28a	NC_000070.7	4970	376	407	285	356	97	144	143	258	160.5	-1.00596	0.00391145
Tas1r1	NC_000070.7	4277	43	75	50	56	27	12	12	20	17.75	-1.45367	0.0164659
Akr7a5	NC_000070.7	1698	735	993	608	778.667	77	177	166	175	148.75	-2.23751	1.17e-13
Fndc5	NC_000070.7	2883	10	22	11	14.3333	0	1	3	0	1	-3.67505	0.0128696
Nans	NC_000070.7	2014	420	585	444	483	62	84	198	177	130.25	-1.745	2.8e-06
A630034I12Rik	NC_000070.7	12030	81	95	63	79.6667	126	187	182	124	154.75	1.12831	0.00155514
Cnbd1	NC_000070.7	1644	58	50	52	53.3333	143	110	72	62	96.75	1.06572	0.0275135
Spocd1	NC_000070.7	3200	711	445	279	478.333	69	105	121	153	112	-1.96057	1.02e-07
Kdf1	NC_000070.7	1998	178	128	63	123	7	27	35	41	27.5	-2.0433	0.000247065
Lrrc19	NC_000070.7	3966	8	11	8	9	40	57	20	22	34.75	2.14397	0.0027136
Padi1	NC_000070.7	3756	27	55	21	34.3333	5	4	1	5	3.75	-3.00597	0.00048488
Lrrc42	NC_000070.7	1878	7062	6281	4950	6097.67	2087	2791	2361	3154	2598.25	-1.07373	4.06e-06
Rbm12b2	NC_000070.7	12912	662	514	713	629.667	1371	1592	1769	1168	1475	1.40299	3.28e-08
Ugcg	NC_000070.7	3817	7384	6638	9932	7984.67	14131	18105	24736	19077	19012.2	1.41541	3.56e-09
Zfp982	NC_000070.7	4595	4909	3977	6197	5027.67	10940	12757	10362	9020	10769.8	1.281	3.13e-07
Cngb3	NC_000070.7	4708	22	16	8	15.3333	54	28	36	41	39.75	1.55839	0.0158844
Grhpr	NC_000070.7	1281	416	565	403	461.333	115	143	223	207	172	-1.26466	2.23e-05
Plod1	NC_000070.7	3252	403	278	221	300.667	91	60	91	145	96.75	-1.48207	8.66e-05
Pramel13	NC_000070.7	2886	2557	2065	4235	2952.33	10586	7278	12911	6970	9436.25	1.86882	4.73e-09
Stoml2	NC_000070.7	2140	3820	2887	2005	2904	341	350	445	578	428.5	-2.61201	5.18e-21
9430015G10Rik	NC_000070.7	2660	392	393	202	329	75	136	77	103	97.75	-1.5923	1e-05
Lypla2	NC_000070.7	1635	96	46	46	62.6667	15	20	13	30	19.5	-1.54317	0.00890727
Mxra8	NC_000070.7	2263	309	397	185	297	31	48	101	108	72	-1.90754	9.98e-06
Coq3	NC_000070.7	4287	1170	1429	945	1181.33	223	354	391	474	360.5	-1.5616	6.03e-09
Rcc1	NC_000070.7	2327	311	300	192	267.667	46	51	89	54	60	-1.99647	2.05e-08
Acap3	NC_000070.7	4487	110	113	115	112.667	35	29	43	64	42.75	-1.23783	0.00299953
Acot7	NC_000070.7	4010	1401	1651	1286	1446	444	703	622	562	582.75	-1.14525	8.27e-07
Akna	NC_000070.7	6995	47	61	45	51	18	23	21	16	19.5	-1.20976	0.0295872
Aldh4a1	NC_000070.7	5487	283	240	211	244.667	74	134	90	90	97	-1.17358	0.000414798
Alpl	NC_000070.7	3699	73	46	80	66.3333	14	37	19	34	26	-1.2045	0.0306141
Arhgef16	NC_000070.7	3066	1043	1451	903	1132.33	239	468	470	578	438.75	-1.21918	4.21e-05
Arhgef39	NC_000070.7	2425	9729	8170	5319	7739.33	3052	2562	3295	3698	3151.75	-1.13221	3.43e-05
Atad3a	NC_000070.7	2882	365	437	265	355.667	67	80	154	129	107.5	-1.5737	5.85e-06
Atp13a2	NC_000070.7	6595	86	91	83	86.6667	23	26	31	35	28.75	-1.42799	0.000919715
Atp6v0b	NC_000070.7	1505	2844	2856	2725	2808.33	948	1039	983	1466	1109	-1.17774	7.53e-08
Car9	NC_000070.7	2201	2411	2758	2444	2537.67	501	985	1016	1051	888.25	-1.36405	6.3e-08
Ccne2	NC_000070.7	3257	2588	3335	1922	2615	749	870	1146	780	886.25	-1.38977	1.5e-07
Col9a2	NC_000070.7	2746	8	13	6	9	48	49	118	74	72.25	3.16555	2.97e-08
Cpne3	NC_000070.7	5679	284	370	506	386.667	571	892	845	791	774.75	1.17266	1.08e-05
Cyb5rl	NC_000070.7	7846	100	67	56	74.3333	21	27	41	21	27.5	-1.27713	0.0146061
Dhrs3	NC_000070.7	4826	2537	1736	1709	1994	419	664	687	1097	716.75	-1.34212	1.14e-05
Dnajc6	NC_000070.7	5649	20	5	23	16	88	201	116	36	110.25	2.95606	1.6e-06
Elavl2	NC_000070.7	32397	1918	1571	1985	1824.67	4406	3758	4111	2376	3662.75	1.19905	4.48e-05
Eno1	NC_000070.7	2005	1206	1269	820	1098.33	360	517	459	627	490.75	-1.00784	0.000173995
Ephb2	NC_000070.7	11063	167	111	47	108.333	16	15	28	60	29.75	-1.74551	0.00394204
Faah	NC_000070.7	5155	52	110	84	82	24	50	27	33	33.5	-1.1162	0.0273753
Frmpd1	NC_000070.7	5615	114	103	99	105.333	30	45	56	38	42.25	-1.15667	0.00504299
Gale	NC_000070.7	2156	575	685	430	563.333	105	136	226	293	190	-1.42613	4.17e-05
Galt	NC_000070.7	2021	294	367	310	323.667	74	119	130	94	104.25	-1.46796	5.96e-07
Glis1	NC_000070.7	3751	859	1139	780	926	192	324	360	359	308.75	-1.42863	7.43e-08
Gpbp1l1	NC_000070.7	3809	445	394	678	505.667	1480	1538	1553	1188	1439.75	1.69509	1.87e-10
Ints11	NC_000070.7	2366	798	1010	672	826.667	108	171	326	299	226	-1.72819	3.99e-07
Kcnq4	NC_000070.7	4736	76	96	39	70.3333	10	12	30	17	17.25	-1.87294	0.00156187
Kif17	NC_000070.7	3915	6828	7753	5891	6824	1706	2411	2826	2950	2473.25	-1.30851	5.77e-09
Lepr	NC_000070.7	11479	294	387	456	379	1398	955	786	590	932.25	1.51893	1.57e-05
Lexis1	NC_000070.7	8494	12	22	6	13.3333	0	0	3	0	0.75	-3.99198	0.0168705
Lrrc41	NC_000070.7	3834	464	238	163	288.333	23	22	47	104	49	-2.448	2.52e-06
Med8	NC_000070.7	2137	1762	2236	1857	1951.67	464	939	1076	1035	878.5	-1.00172	0.000353588
Mfsd2a	NC_000070.7	3168	3241	3605	2571	3139	732	1176	1487	1551	1236.5	-1.1963	7.59e-06
Miip	NC_000070.7	2977	244	312	168	241.333	7	31	67	52	39.25	-2.49153	7.79e-07
Morn1	NC_000070.7	18043	64	57	66	62.3333	13	9	35	34	22.75	-1.30809	0.031668
Mtfr1l	NC_000070.7	2673	4935	4192	3144	4090.33	1201	1484	2035	2207	1731.75	-1.0928	5.09e-05
Mutyh	NC_000070.7	2644	668	492	436	532	92	81	110	163	111.5	-2.10324	1.26e-11
Nadk	NC_000070.7	3360	2107	1358	1073	1512.67	381	418	596	751	536.5	-1.35568	1.97e-05
Necap2	NC_000070.7	2133	385	301	191	292.333	54	90	104	158	101.5	-1.39406	0.00038011
Nipal3	NC_000070.7	8262	357	354	299	336.667	61	72	75	102	77.5	-1.95976	8.33e-12
Pabpc4	NC_000070.7	7233	3683	3265	2791	3246.33	964	1280	1216	2002	1365.5	-1.10222	3.02e-05
Per3	NC_000070.7	9162	1184	933	1246	1121	1383	1891	3048	2334	2164	1.10068	7.5e-05
Phactr4	NC_000070.7	8465	347	402	653	467.333	811	737	1196	829	893.25	1.1152	0.000197363
Plekhn1	NC_000070.7	2210	25	34	1	20	0	0	1	0	0.25	-5.87622	0.000615335
Plin2	NC_000070.7	2928	508	819	526	617.667	116	244	375	366	275.25	-1.02194	0.00620115
Plk3	NC_000070.7	2502	80	73	50	67.6667	9	5	17	33	16	-1.94639	0.00240298
Pomgnt1	NC_000070.7	3024	276	224	126	208.667	22	44	63	64	48.25	-1.97882	3.64e-06
Psip1	NC_000070.7	3938	3337	3119	4148	3534.67	11167	8604	9328	6195	8823.5	1.51985	5.6e-08
Pusl1	NC_000070.7	1601	379	524	258	387	43	95	61	118	79.25	-2.14101	6.03e-09
Rer1	NC_000070.7	1816	2512	2866	2169	2515.67	742	1059	902	1090	948.25	-1.24495	9.9e-09
Ripk2	NC_000070.7	2913	482	638	1044	721.333	1258	1205	1531	1222	1304	1.04083	0.000386222
Rnf220	NC_000070.7	9216	6497	5312	3969	5259.33	1145	1425	1559	2362	1622.75	-1.55264	1.45e-08
Rnf38	NC_000070.7	6111	7014	6674	10682	8123.33	15135	15500	23284	18088	18001.8	1.31947	1.42e-07
Rngtt	NC_000070.7	25685	414	658	549	540.333	141	309	230	219	224.75	-1.10016	0.000307907
Rps6ka1	NC_000070.7	3670	161	237	184	194	67	79	80	109	83.75	-1.04463	0.00160964
Sfpq	NC_000070.7	13555	810	858	1134	934	2847	2630	2581	1764	2455.5	1.59063	3.61e-09
Sh3d21	NC_000070.7	2405	36	35	16	29	0	3	0	10	3.25	-3.05228	0.0055523
Sigmar1	NC_000070.7	1640	743	899	670	770.667	109	214	270	321	228.5	-1.61193	2.79e-07
Slc24a2	NC_000070.7	11043	154	156	58	122.667	17	65	59	46	46.75	-1.25499	0.0205416
Slc2a5	NC_000070.7	3096	16	25	17	19.3333	0	1	3	5	2.25	-2.96787	0.00929411
Spata21	NC_000070.7	2561	518	774	416	569.333	77	175	160	230	160.5	-1.68202	1.05e-06
Srsf4	NC_000070.7	4467	114	111	56	93.6667	13	5	30	32	20	-2.08475	0.000535374
Tmem201	NC_000070.7	8803	1141	1391	1618	1383.33	2315	2192	3547	3368	2855.5	1.21369	6.83e-07
Tmem245	NC_000070.7	17719	163	168	178	169.667	356	376	355	374	365.25	1.28262	1.92e-07
Trmo	NC_000070.7	5505	836	1156	864	952	122	293	395	484	323.5	-1.42084	8.1e-05
Trnau1ap	NC_000070.7	2882	714	1011	621	782	139	172	208	284	200.75	-1.80546	2.61e-10
Ttc4	NC_000070.7	3470	1162	1680	783	1208.33	189	410	361	551	377.75	-1.53509	7.41e-06
Ttll10	NC_000070.7	2971	147	99	135	127	41	25	42	33	35.25	-1.67127	6.77e-05
Txlna	NC_000070.7	4997	461	579	498	512.667	164	162	185	265	194	-1.23632	3.6e-06
Ubap1	NC_000070.7	8176	690	662	322	558	157	294	163	230	211	-1.24824	0.000441787
Ube2j2	NC_000070.7	3622	620	922	608	716.667	195	302	272	432	300.25	-1.10033	0.000205849
Urod	NC_000070.7	1513	1905	2386	1688	1993	471	877	865	937	787.5	-1.18708	4.79e-06
Virma	NC_000070.7	7115	3426	3491	6029	4315.33	12561	11933	12269	9628	11597.8	1.61813	1.42e-09
Wrap73	NC_000070.7	2437	208	260	146	204.667	19	67	60	93	59.75	-1.64406	0.000248004
Wwp1	NC_000070.7	6622	764	615	991	790	1591	1325	1324	1400	1410	1.02128	0.000117152
Zbtb8b	NC_000070.7	6411	1025	746	458	743	226	285	267	302	270	-1.30664	3.2e-05
Zfp984	NC_000070.7	7263	415	501	603	506.333	1952	1338	1162	1173	1406.25	1.6826	1.47e-08
Zfp991	NC_000070.7	4955	56	53	113	74	200	203	208	127	184.5	1.51161	0.000133792
Bloc1s4	NC_000071.7	1306	323	397	251	323.667	72	89	86	99	86.5	-1.7374	3.61e-09
Cldn4	NC_000071.7	1812	349	246	203	266	38	62	116	150	91.5	-1.4163	0.00123375
Dnajc30	NC_000071.7	1160	201	188	115	168	20	53	56	54	45.75	-1.73637	3.84e-05
Gm3470	NC_000071.7	2119	70	67	35	57.3333	3	10	10	22	11.25	-2.22439	0.000917921
Gm6083	NC_000071.7	676	330	465	548	447.667	850	996	710	661	804.25	1.03793	0.00030829
Gm9057	NC_000071.7	675	47	50	55	50.6667	92	115	102	65	93.5	1.06702	0.0105427
Ufsp1	NC_000071.7	996	33	26	21	26.6667	4	5	5	8	5.5	-2.12529	0.00953226
Cabs1	NC_000071.7	1490	26	46	35	35.6667	86	84	73	90	83.25	1.40743	0.00083013
Gm30601	NC_000071.7	1079	44	38	92	58	115	102	87	132	109	1.09261	0.0141983
Gm40346	NC_000071.7	4691	36	33	25	31.3333	295	268	261	83	226.75	3.05755	2.42e-11
Gm42149	NC_000071.7	356	2	8	13	7.66667	47	38	79	57	55.25	3.03119	1.74e-06
Urad	NC_000071.7	766	80	71	58	69.6667	18	3	29	26	19	-1.71266	0.00790287
Ywhag	NC_000071.7	3592	2275	2470	3210	2651.67	4683	5619	6076	5973	5587.75	1.24636	1.28e-09
Erp29	NC_000071.7	1243	1608	1720	1179	1502.33	428	554	613	632	556.75	-1.27249	8.48e-08
Gm29716	NC_000071.7	582	71	62	134	89	8	8	7	76	24.75	-1.73578	0.0319861
Gm31612	NC_000071.7	345	106	240	260	202	539	551	532	308	482.5	1.46217	6.03e-05
Gm36405	NC_000071.7	722	118	115	187	140	284	200	417	400	325.25	1.38554	5.28e-05
Gm40308	NC_000071.7	630	73	15	130	72.6667	667	419	248	159	373.25	2.59267	0.0122408
Gm42225	NC_000071.7	3033	14	11	15	13.3333	26	30	45	29	32.5	1.45187	0.0237402
Hspb1	NC_000071.7	903	1000	1161	487	882.667	440	512	137	467	389	-1.00319	0.0280631
LOC118568778	NC_000071.7	1279	4	0	0	1.33333	16	12	10	4	10.5	3.15778	0.0364967
Mn1	NC_000071.7	6844	1567	1746	1184	1499	375	484	730	729	579.5	-1.22043	1.19e-05
Rflna	NC_000071.7	1677	318	530	314	387.333	45	122	150	171	122	-1.52493	0.000103241
Tbx3os2	NC_000071.7	1352	522	486	392	466.667	127	140	110	205	145.5	-1.52176	2.22e-07
Xrcc2	NC_000071.7	3217	398	331	301	343.333	67	137	138	196	134.5	-1.21512	0.000438095
4930500L23Rik	NC_000071.7	745	33	8	9	16.6667	46	33	53	45	44.25	1.56104	0.0212789
A930011G23Rik	NC_000071.7	3354	72	34	64	56.6667	11	25	23	17	19	-1.42691	0.0157429
Chst12	NC_000071.7	1821	259	248	115	207.333	26	41	68	58	48.25	-1.961	4.18e-06
Cplx1	NC_000071.7	2192	43	18	19	26.6667	4	13	3	1	5.25	-2.18606	0.0283433
Pebp1	NC_000071.7	1182	4164	3205	2217	3195.33	582	658	1104	1919	1065.75	-1.45908	0.000102793
Vps37b	NC_000071.7	2512	325	272	250	282.333	70	86	110	141	101.75	-1.3231	3.63e-05
Arl6ip4	NC_000071.7	1182	258	293	140	230.333	93	68	146	102	102.25	-1.00361	0.0135084
Cldn15	NC_000071.7	1851	1073	1666	739	1159.33	234	307	571	736	462	-1.18697	0.00235889
Fam220a	NC_000071.7	2323	4272	3628	2509	3469.67	1239	1123	1680	1622	1416	-1.13347	2.77e-05
Gltp	NC_000071.7	1621	1277	1021	919	1072.33	381	348	482	487	424.5	-1.17482	3.77e-06
Gm21083	NC_000071.7	1195	15	26	18	19.6667	1	5	1	6	3.25	-2.44822	0.0213741
Gm33327	NC_000071.7	678	28	31	79	46	118	143	119	78	114.5	1.51041	0.00146986
Insig1	NC_000071.7	2648	13223	14451	20085	15919.7	42980	34987	33706	17394	32266.8	1.23019	0.000277679
Speer4f2	NC_000071.7	1236	128	175	195	166	46	47	65	25	45.75	-1.66938	5.41e-05
Spring1	NC_000071.7	2670	652	1166	769	862.333	242	336	361	318	314.25	-1.28361	1.81e-06
Steap4	NC_000071.7	3140	806	935	854	865	331	291	317	549	372	-1.05267	0.000134615
Unc119b	NC_000071.7	3643	65	58	27	50	6	26	14	18	16	-1.5062	0.0256708
Bcl7b	NC_000071.7	1666	1442	1199	843	1161.33	306	352	439	491	397	-1.3966	3.06e-07
Chic2	NC_000071.7	2550	422	455	520	465.667	1074	1030	774	810	922	1.17776	8.99e-06
D5Ertd615e	NC_000071.7	3909	5	8	9	7.33333	25	25	35	22	26.75	2.04951	0.00496767
Gm52791	NC_000071.7	1214	20	15	26	20.3333	48	31	37	46	40.5	1.17744	0.0459622
Gm6468	NC_000071.7	2212	20	20	32	24	113	84	76	27	75	1.86365	0.00134075
Mxd4	NC_000071.7	1179	1300	1379	1049	1242.67	209	269	353	510	335.25	-1.74516	1.05e-09
Psmd9	NC_000071.7	2592	9226	9638	7004	8622.67	2998	3428	3448	4744	3654.5	-1.07915	2.84e-06
Tmub1	NC_000071.7	1345	156	218	136	170	44	34	15	91	46	-1.72412	0.000808237
Zar1	NC_000071.7	1540	29635	21690	16716	22680.3	10034	9104	10873	9311	9830.5	-1.03676	0.000114605
Zkscan14	NC_000071.7	2236	2043	2515	1324	1960.67	572	850	879	1046	836.75	-1.07482	0.000141523
Arpc3	NC_000071.7	901	668	499	950	705.667	2685	2818	1761	1438	2175.5	1.82329	3.63e-08
Gm32585	NC_000071.7	1052	301	298	424	341	599	608	553	694	613.5	1.02423	5.08e-05
Qdpr	NC_000071.7	1394	1260	1106	1031	1132.33	339	414	375	557	421.25	-1.2697	1.42e-07
Rita1	NC_000071.7	1668	372	322	184	292.667	54	51	81	72	64.5	-2.02435	1.25e-08
Rplp0	NC_000071.7	1360	4052	6333	5098	5161	958	1851	2342	2216	1841.75	-1.33401	2.79e-06
C130083M11Rik	NC_000071.7	2071	36	34	64	44.6667	98	97	87	60	85.5	1.13119	0.0152237
Gm32474	NC_000071.7	2000	608	598	779	661.667	1344	1283	1244	1134	1251.25	1.10494	3.92e-06
Gm32853	NC_000071.7	1639	0	0	4	1.33333	18	21	19	12	17.5	3.90975	0.00152929
Gm42023	NC_000071.7	5674	3	3	4	3.33333	15	10	6	23	13.5	2.19097	0.0469468
Lrpap1	NC_000071.7	2925	1610	2260	1466	1778.67	740	694	623	879	734	-1.0989	1.4e-05
3110082I17Rik	NC_000071.7	1909	1500	1425	1063	1329.33	223	321	441	448	358.25	-1.74467	1.2e-10
Gtf3a	NC_000071.7	1298	336	323	288	315.667	28	86	71	127	78	-1.88605	1.39e-06
Mdh2	NC_000071.7	1282	3188	4442	2909	3513	912	1381	1381	1467	1285.25	-1.28911	4.45e-08
Tmed2	NC_000071.7	2884	4872	4148	2413	3811	903	929	1020	1086	984.5	-1.79102	3.3e-11
Arpc1b	NC_000071.7	1551	1134	1096	826	1018.67	324	437	408	556	431.25	-1.08548	1.98e-05
Cops6	NC_000071.7	1094	3003	4858	3526	3795.67	916	1916	1801	1585	1554.5	-1.12735	4.31e-05
Ppp1r35	NC_000071.7	1075	318	313	246	292.333	86	87	130	149	113	-1.21525	0.000115905
Lhfpl3	NC_000071.7	3120	50	64	27	47	114	86	75	97	93	1.17196	0.0109095
Pdcl2	NC_000071.7	1192	2	7	4	4.33333	21	9	16	14	15	2.00077	0.0497997
Rfc2	NC_000071.7	1518	1253	1503	977	1244.33	163	285	391	432	317.75	-1.82646	1.67e-09
Rfc5	NC_000071.7	1730	1927	1734	1213	1624.67	251	388	433	671	435.75	-1.76161	6.21e-09
Ccdc92	NC_000071.7	2825	4124	3794	2607	3508.33	687	790	946	1043	866.5	-1.86165	1.4e-14
Pgam5	NC_000071.7	2079	1163	956	495	871.333	318	289	301	441	337.25	-1.2116	0.00028742
Slc10a6	NC_000071.7	2124	708	652	661	673.667	137	154	151	469	227.75	-1.43118	0.000323665
Tmem120a	NC_000071.7	1278	638	670	528	612	179	214	184	354	232.75	-1.24059	2.39e-05
Coq5	NC_000071.7	2132	378	318	232	309.333	116	98	106	183	125.75	-1.14073	0.000918108
Slc35f6	NC_000071.7	3845	1014	1041	576	877	119	186	260	219	196	-2.01342	7.36e-11
B3gnt4	NC_000071.7	3360	305	322	145	257.333	63	41	108	79	72.75	-1.66073	7.43e-05
Kctd10	NC_000071.7	3098	1129	1085	916	1043.33	210	320	443	505	369.5	-1.35444	2.55e-06
Krtcap3	NC_000071.7	908	478	697	554	576.333	223	210	212	316	240.25	-1.08896	5.66e-05
Oas1g	NC_000071.7	2069	43	74	48	55	4	23	8	20	13.75	-1.85366	0.00546266
Ppp1cb	NC_000071.7	4147	1430	1298	2317	1681.67	3583	3667	4020	3277	3636.75	1.29539	6.02e-07
Ap1s1	NC_000071.7	2340	581	466	371	472.667	112	103	122	218	138.75	-1.61919	7.85e-07
C130050O18Rik	NC_000071.7	5604	48	55	73	58.6667	5	8	31	19	15.75	-1.75151	0.00827898
Gm36303	NC_000071.7	1425	261	223	350	278	629	545	433	533	535	1.13345	0.000115905
Gm38722	NC_000071.7	995	29	15	21	21.6667	162	195	133	61	137.75	2.85735	5.24e-09
Lrwd1	NC_000071.7	2179	145	193	120	152.667	48	72	45	73	59.5	-1.19362	0.00171802
Noc4l	NC_000071.7	2039	7468	7728	4358	6518	848	1123	1024	1629	1156	-2.3453	4.77e-18
Rhbdd2	NC_000071.7	4366	254	318	180	250.667	37	50	145	120	88	-1.37213	0.00290674
Rsbn1l	NC_000071.7	12491	85	71	137	97.6667	195	295	207	107	201	1.22887	0.00383651
Foxk1	NC_000071.7	7469	87	100	135	107.333	289	192	246	157	221	1.24633	0.000718511
Galntl5	NC_000071.7	1663	17	39	38	31.3333	643	382	485	289	449.75	4.06334	1.18e-25
Tctn2	NC_000071.7	2735	324	322	146	264	50	115	131	126	105.5	-1.18506	0.00437593
Iscu	NC_000071.7	1668	2972	2527	2454	2651	651	737	907	991	821.5	-1.53291	2.99e-12
1700016C19Rik	NC_000071.7	5325	48	58	42	49.3333	6	9	1	5	5.25	-3.05145	2.19e-05
Abcf2	NC_000071.7	3049	2302	2230	1245	1925.67	238	410	559	762	492.25	-1.8372	8.34e-08
Ablim2	NC_000071.7	4531	328	281	207	272	105	128	98	102	108.25	-1.15945	0.000343109
Alkbh4	NC_000071.7	2345	59	68	40	55.6667	14	17	7	25	15.75	-1.65999	0.00639413
Bicdl1	NC_000071.7	4396	137	107	126	123.333	35	30	34	62	40.25	-1.45769	0.00044353
Bmp2k	NC_000071.7	11879	9111	8850	13761	10574	19688	18857	21953	18978	19869	1.09176	4.46e-06
Bud23	NC_000071.7	2571	537	454	340	443.667	118	131	165	227	160.25	-1.32049	2.35e-05
Cnot6l	NC_000071.7	9684	5527	4816	8614	6319	16494	18870	27462	17067	19973.2	1.83318	1.17e-11
Cox18	NC_000071.7	1959	2562	2248	1580	2130	410	614	683	728	608.75	-1.6586	1.74e-10
Cpeb2	NC_000071.7	14970	56	58	58	57.3333	142	147	136	100	131.25	1.38088	0.000144546
Ctbp1	NC_000071.7	2601	197	164	71	144	32	40	79	46	49.25	-1.40013	0.00409381
Cux1	NC_000071.7	16723	409	378	483	423.333	591	807	1188	882	867	1.1931	8.06e-06
Cyth3	NC_000071.7	4376	432	395	355	394	95	157	138	223	153.25	-1.21643	8.29e-05
Dhx15	NC_000071.7	3755	289	295	402	328.667	675	784	738	509	676.5	1.22673	9.44e-06
Dpysl5	NC_000071.7	6294	231	228	244	234.333	21	101	108	150	95	-1.17856	0.0149152
Drc1	NC_000071.7	2579	155	300	93	182.667	34	52	59	126	67.75	-1.28953	0.0122236
Eif2b4	NC_000071.7	2101	3587	4152	2609	3449.33	507	700	952	1144	825.75	-1.91599	3.76e-12
Enoph1	NC_000071.7	3139	853	824	539	738.667	271	278	331	358	309.5	-1.09247	5.66e-05
Fastk	NC_000071.7	2570	177	109	93	126.333	16	40	31	38	31.25	-1.87742	3.81e-05
Fbxl5	NC_000071.7	5651	5557	4867	3475	4633	1606	1678	2157	2731	2043	-1.02936	0.000120106
Fry	NC_000071.7	12390	1391	1753	2310	1818	4602	5674	6010	4779	5266.25	1.71368	9.79e-14
Galnt11	NC_000071.7	3163	1557	1163	644	1121.33	348	385	540	543	454	-1.15708	0.000491253
Get4	NC_000071.7	3087	899	967	580	815.333	66	140	148	275	157.25	-2.24591	1.02e-09
Git2	NC_000071.7	6281	1017	1228	887	1044	351	422	469	457	424.75	-1.13023	8.34e-07
Glt1d1	NC_000071.7	3796	52	80	52	61.3333	336	240	180	283	259.75	2.27955	1.02e-10
Gm20605	NC_000071.7	4513	53	24	35	37.3333	6	10	12	19	11.75	-1.53534	0.0326979
Gpn1	NC_000071.7	3696	1695	2366	1714	1925	261	662	848	867	659.5	-1.40521	3.01e-05
Gtf2ird1	NC_000071.7	5716	2358	2133	1282	1924.33	526	624	854	1006	752.5	-1.20841	5.09e-05
Hfm1	NC_000071.7	6848	36	24	36	32	70	75	81	39	66.25	1.23264	0.0153738
Hnrnpdl	NC_000071.7	4705	1916	1648	2041	1868.33	3632	3379	4003	2921	3483.75	1.08052	5.78e-06
Hps4	NC_000071.7	4094	271	251	374	298.667	534	524	606	443	526.75	1.00175	0.000322037
LOC105244755	NC_000071.7	6212	3	0	2	1.66667	10	38	2	21	17.75	3.55107	0.00655927
Mfsd10	NC_000071.7	1972	938	745	495	726	247	259	292	393	297.75	-1.13345	0.000196484
Mospd3	NC_000071.7	1747	518	538	324	460	111	110	132	150	125.75	-1.7076	5.41e-09
Mtif3	NC_000071.7	5157	1416	1648	1097	1387	473	577	658	605	578.25	-1.09652	4.27e-06
Mtus2	NC_000071.7	8279	5730	6737	9698	7388.33	1624	1833	2231	3202	2222.5	-1.57283	2.89e-09
Nelfa	NC_000071.7	2558	3186	2385	1540	2370.33	542	671	934	1075	805.5	-1.41668	4.68e-06
Nsun5	NC_000071.7	3325	186	144	99	143	17	33	28	65	35.75	-1.87126	8.38e-05
Nub1	NC_000071.7	3278	1047	1313	1108	1156	316	510	664	535	506.25	-1.03339	9.01e-05
Oas1c	NC_000071.7	2317	47742	38214	23565	36507	8149	9882	11745	15953	11432.2	-1.53229	1.42e-07
Ogfod2	NC_000071.7	1825	211	266	126	201	59	74	96	124	88.25	-1.03599	0.00878762
P2rx4	NC_000071.7	2729	107	150	80	112.333	14	56	46	39	38.75	-1.3882	0.00526536
Pan3	NC_000071.7	10097	11576	11541	19962	14359.7	35047	35967	43928	33299	37060.2	1.54967	1.2e-09
Pitpnm2	NC_000071.7	8908	184	131	105	140	34	75	69	54	58	-1.12406	0.00786262
Plbd2	NC_000071.7	3662	211	150	155	172	59	56	56	116	71.75	-1.11136	0.00536205
Pmpcb	NC_000071.7	1628	964	1163	792	973	181	409	402	585	394.25	-1.16529	0.00044353
Preb	NC_000071.7	5739	569	497	356	474	128	144	172	193	159.25	-1.41725	7.47e-07
Prkab1	NC_000071.7	2164	3916	3123	2089	3042.67	991	1169	1209	1248	1154.25	-1.24006	2.64e-06
Rasal1	NC_000071.7	4911	234	238	163	211.667	79	40	69	131	79.75	-1.24638	0.0031773
Rbm19	NC_000071.7	3952	260	244	128	210.667	61	81	103	128	93.25	-1.0307	0.00905616
Rhof	NC_000071.7	10637	249	240	173	220.667	34	53	69	71	56.75	-1.80999	2.29e-07
Rnf10	NC_000071.7	3141	244	180	269	231	59	82	104	149	98.5	-1.08513	0.0031807
Scfd2	NC_000071.7	6395	871	711	516	699.333	174	268	255	251	237	-1.40747	4.92e-07
Slc30a3	NC_000071.7	2326	3167	3114	1457	2579.33	498	487	871	800	664	-1.80632	1.78e-08
Slc46a3	NC_000071.7	5023	94	88	45	75.6667	18	16	27	47	27	-1.34542	0.0173298
Ssc4d	NC_000071.7	2843	178	206	161	181.667	64	92	37	78	67.75	-1.25018	0.00134898
Stx18	NC_000071.7	5106	1528	1928	1262	1572.67	377	600	605	706	572	-1.30415	2.84e-07
Sumf2	NC_000071.7	3233	396	463	274	377.667	76	152	216	95	134.75	-1.33009	0.000559051
Taf6	NC_000071.7	2758	820	616	394	610	31	65	108	252	114	-2.31985	0.00514285
Tctn1	NC_000071.7	4153	74	67	44	61.6667	14	24	21	16	18.75	-1.55654	0.00392468
Thoc2l	NC_000071.7	11010	49	97	54	66.6667	191	202	252	129	193.5	1.72782	6.73e-06
Tmem120b	NC_000071.7	2769	1047	1062	656	921.667	96	230	220	244	197.5	-2.08192	3.74e-11
Tpst2	NC_000071.7	2894	64	65	26	51.6667	16	8	9	12	11.25	-2.01495	0.00220118
Wasf3	NC_000071.7	9383	157	117	219	164.333	446	288	390	297	355.25	1.30717	0.000137349
Wipi2	NC_000071.7	4283	721	911	522	718	113	213	166	224	179	-1.85059	2.99e-10
2810454H06Rik	NC_000072.7	2825	20	29	36	28.3333	98	63	28	66	63.75	1.38347	0.0170455
Atp6v0c-ps2	NC_000072.7	1133	1502	1588	1287	1459	247	260	312	560	344.75	-1.93241	1.36e-11
Lrrc4	NC_000072.7	3622	151	174	161	162	20	56	106	100	70.5	-1.06752	0.031085
Mira	NC_000072.7	798	177	125	157	153	277	293	427	266	315.75	1.21288	8.99e-05
Olfr456	NC_000072.7	1052	56	39	77	57.3333	128	144	61	82	103.75	1.0498	0.0326198
Rny1	NC_000072.7	111	12	15	17	14.6667	52	40	45	44	45.25	1.81391	0.000988804
Rpl34-ps1	NC_000072.7	413	1068	1129	1672	1289.67	2939	2551	2400	1763	2413.25	1.10451	0.000170406
Tril	NC_000072.7	5358	47	26	71	48	101	162	383	210	214	2.30221	6.44e-07
Vmn1r35	NC_000072.7	891	77	94	92	87.6667	221	206	209	134	192.5	1.32872	0.000121007
1810044D09Rik	NC_000072.7	486	39	37	73	49.6667	75	79	102	106	90.5	1.03549	0.017011
Gm15762	NC_000072.7	838	0	0	6	2	26	10	31	18	21.25	3.61485	0.00161461
Gm28523	NC_000072.7	4385	23	35	32	30	72	92	71	92	81.75	1.62093	0.000106556
Gm46983	NC_000072.7	1573	4	2	1	2.33333	47	5	127	1	45	4.44555	0.0175172
Igkv2-109	NC_000072.7	362	4	3	3	3.33333	37	15	10	2	16	2.51856	0.0341108
Igkv8-26	NC_000072.7	371	22	13	67	34	139	92	100	77	102	1.79495	0.00130235
Cdkn1b	NC_000072.7	2405	679	770	994	814.333	1420	1633	1594	1322	1492.25	1.05568	8.11e-06
E330012B07Rik	NC_000072.7	2361	889	844	595	776	161	196	121	103	145.25	-2.23411	1.13e-12
Gm15631	NC_000072.7	3162	30	125	67	74	6	3	0	12	5.25	-3.63246	3.41e-06
Gm38775	NC_000072.7	782	1	0	3	1.33333	16	8	7	6	9.25	3.01668	0.0424387
Gm44096	NC_000072.7	891	44	47	54	48.3333	79	55	101	121	89	1.0474	0.0166455
Gm44150	NC_000072.7	1206	68	47	91	68.6667	237	111	168	182	174.5	1.54095	0.000162194
Mansc4	NC_000072.7	1123	239	274	188	233.667	37	67	77	143	81	-1.3938	0.000718089
Sem1	NC_000072.7	491	5199	5014	7525	5912.67	12661	11250	11358	7496	10691.2	1.05202	0.000274266
Trh	NC_000072.7	1384	84	69	46	66.3333	26	8	17	18	17.25	-1.75497	0.00298348
C1galt1	NC_000072.7	2065	118	98	133	116.333	291	240	222	252	251.25	1.29587	2.44e-05
Gm21814	NC_000072.7	2911	22	19	19	20	33	96	54	23	51.5	1.53008	0.0162171
LOC118567456	NC_000072.7	309	53	41	71	55	188	89	107	164	137	1.511	0.000462604
Med21	NC_000072.7	780	6195	6507	8280	6994	16319	13481	11296	8547	12410.8	1.03297	0.000617395
Ndufa4	NC_000072.7	497	6523	6151	9032	7235.33	19971	13986	13891	10472	14580	1.21816	6.74e-05
Peg10	NC_000072.7	6667	0	3	5	2.66667	9	25	9	16	14.75	2.64305	0.0229184
Snrpg	NC_000072.7	393	3243	2795	4525	3521	10022	6984	7422	5456	7471	1.28984	2.49e-05
Bmt2	NC_000072.7	4141	290	300	426	338.667	719	702	701	587	677.25	1.18722	7.19e-06
Gm15767	NC_000072.7	856	166	206	179	183.667	30	40	25	39	33.5	-2.28283	9.07e-11
Lsm5	NC_000072.7	501	3377	3317	4840	3844.67	10391	7775	6761	5618	7636.25	1.19736	8.88e-05
Tuba3a	NC_000072.7	1552	5256	5191	3697	4714.67	910	1407	1700	1856	1468.25	-1.53667	2.41e-09
Arf5	NC_000072.7	1072	760	659	617	678.667	72	93	123	160	112	-2.45205	4.24e-18
Gm20362	NC_000072.7	2088	1388	1204	2054	1548.67	3891	1980	2958	2380	2802.25	1.06094	0.00139231
Vmn2r26	NC_000072.7	2568	36	31	46	37.6667	98	82	71	127	94.5	1.50094	0.000382191
Gm34147	NC_000072.7	1974	98	63	110	90.3333	267	222	223	169	220.25	1.4757	3.55e-05
Gm36505	NC_000072.7	986	4	26	14	14.6667	30	74	52	13	42.25	1.72155	0.0300794
M6pr	NC_000072.7	2515	1228	1002	753	994.333	321	404	356	525	401.5	-1.15542	2.77e-05
Tpi1	NC_000072.7	1469	1477	1734	1047	1419.33	242	498	745	645	532.5	-1.27404	0.000164221
Emc3	NC_000072.7	1958	2860	2455	1606	2307	654	745	957	1056	853	-1.28392	2.57e-06
Tmem150a	NC_000072.7	1510	2810	2360	1426	2198.67	154	208	277	344	245.75	-3.02153	6e-24
Zfp422	NC_000072.7	3705	37	43	43	41	9	20	8	16	13.25	-1.46691	0.0242233
Gm38878	NC_000072.7	1900	69	62	74	68.3333	185	151	149	105	147.5	1.30523	0.000554984
1600020E01Rik	NC_000072.7	681	29	65	85	59.6667	134	116	95	85	107.5	1.05837	0.0246204
Fkbp4	NC_000072.7	2196	165	359	215	246.333	49	114	166	107	109	-1.01791	0.0184016
Phb2	NC_000072.7	1360	5069	6011	4038	5039.33	707	1032	993	1421	1038.25	-2.12678	2.81e-18
Smco2	NC_000072.7	1268	82	43	41	55.3333	1	0	9	1	2.75	-4.18645	2.26e-06
Lmod3	NC_000072.7	2369	231	213	284	242.667	617	540	410	533	525	1.30175	3.96e-06
Itfg2	NC_000072.7	2299	40	70	27	45.6667	5	8	18	10	10.25	-1.99692	0.00442162
Mob1a	NC_000072.7	3430	361	295	301	319	57	111	102	139	102.25	-1.49769	3.13e-06
Sec61a1	NC_000072.7	3039	1199	927	898	1008	309	391	425	662	446.75	-1.02948	0.000352818
Tmem43	NC_000072.7	2899	339	179	141	219.667	37	55	92	138	80.5	-1.33135	0.005672
Wnt7a	NC_000072.7	3227	91	70	40	67	16	15	12	34	19.25	-1.65323	0.00513162
Cdca3	NC_000072.7	2148	4191	3858	3519	3856	1060	1152	1425	1406	1260.75	-1.44991	2.23e-12
Gm36873	NC_000072.7	810	3	2	3	2.66667	15	11	19	5	12.5	2.4221	0.0373258
Smyd5	NC_000072.7	2493	158	95	105	119.333	26	43	70	59	49.5	-1.1307	0.01328
Ndufa5	NC_000072.7	622	2360	1996	3547	2634.33	7425	4831	4524	4023	5200.75	1.19086	0.000286977
Magohb	NC_000072.7	1127	754	688	935	792.333	1980	1716	1642	1045	1595.75	1.20915	6.49e-05
Repin1	NC_000072.7	3146	268	293	324	295	394	550	806	568	579.5	1.1357	3.97e-05
Dera	NC_000072.7	2194	1252	1489	1162	1301	390	500	568	706	541	-1.10862	4.18e-06
Kras	NC_000072.7	4982	1207	1361	1733	1433.67	2949	3077	3526	2483	3008.75	1.25382	1.51e-07
Mlf2	NC_000072.7	1544	5166	4038	3334	4179.33	678	905	1112	1454	1037.25	-1.86892	3.79e-12
Nobox	NC_000072.7	2411	10370	11892	6729	9663.67	1472	2800	2728	4637	2909.25	-1.59692	6.86e-07
Rpusd3	NC_000072.7	1277	401	599	330	443.333	78	81	80	110	87.25	-2.1745	6.86e-13
Rmnd5a	NC_000072.7	6165	1538	1541	1975	1684.67	2919	2798	3413	2914	3011	1.01641	3.61e-06
Lrrtm1	NC_000072.7	32216	16	35	14	21.6667	3	2	4	8	4.25	-2.18837	0.026485
A2ml1	NC_000072.7	5929	119	98	166	127.667	156	284	211	307	239.5	1.06215	0.0017227
Adcyap1r1	NC_000072.7	7212	185	164	114	154.333	37	30	50	58	43.75	-1.66139	2.87e-05
Aplf	NC_000072.7	4045	1896	1947	1303	1715.33	483	762	777	1017	759.75	-1.02804	0.000197764
Arntl2	NC_000072.7	3269	408	362	285	351.667	65	82	54	49	62.5	-2.31596	1.03e-12
Asb15	NC_000072.7	4970	24	32	46	34	82	52	115	57	76.5	1.36181	0.00690757
Aup1	NC_000072.7	1724	137	120	104	120.333	11	24	5	43	20.75	-2.40161	2.54e-05
Bid	NC_000072.7	2401	29	20	24	24.3333	1	8	11	5	6.25	-1.82355	0.0482522
Cadps2	NC_000072.7	7462	152	166	156	158	286	367	290	275	304.5	1.12345	4.07e-05
Ccdc91	NC_000072.7	3218	553	654	414	540.333	135	210	255	325	231.25	-1.07808	0.000685319
Ccnd2	NC_000072.7	8245	29	56	42	42.3333	61	93	83	78	78.75	1.06974	0.0143509
Cd4	NC_000072.7	3470	42	18	61	40.3333	74	68	93	77	78	1.12319	0.0272059
Cops7a	NC_000072.7	11708	4206	3579	2599	3461.33	729	967	958	1422	1019	-1.61767	1e-09
Dctn1	NC_000072.7	8429	103	137	102	114	18	54	42	60	43.5	-1.24445	0.00617148
Dennd5b	NC_000072.7	9943	96	114	152	120.667	182	194	262	278	229	1.09176	0.000442521
Dusp16	NC_000072.7	5391	221	245	293	253	336	575	520	442	468.25	1.0543	8.66e-05
Eefsec	NC_000072.7	2808	872	852	520	748	189	271	360	311	282.75	-1.25206	2.75e-05
Elmod3	NC_000072.7	2812	49	36	36	40.3333	8	11	23	13	13.75	-1.40154	0.0359156
Ephb6	NC_000072.7	5713	156	175	166	165.667	59	58	46	75	59.5	-1.30386	0.000160146
Etv6	NC_000072.7	5860	20	24	19	21	58	45	51	20	43.5	1.2549	0.045673
Fam3c	NC_000072.7	3042	2789	2918	4847	3518	7168	7106	6785	5969	6757	1.13131	1.96e-05
Fxyd4	NC_000072.7	1742	23	22	22	22.3333	70	50	33	77	57.5	1.54639	0.00387609
Gm36355	NC_000072.7	5100	23	27	16	22	115	83	65	60	80.75	2.07953	2.7e-05
Gm44140	NC_000072.7	1713	279	218	290	262.333	670	450	455	359	483.5	1.0836	0.00124478
Gmcl1	NC_000072.7	3143	1201	1118	1746	1355	2811	3068	3812	2824	3128.75	1.38355	1.24e-08
Hdhd5	NC_000072.7	3812	70	93	43	68.6667	12	37	16	24	22.25	-1.47117	0.01081
Hk2	NC_000072.7	6003	183	264	213	220	55	28	79	158	80	-1.31137	0.00721594
Hnrnpa2b1	NC_000072.7	5302	2845	2609	3276	2910	6886	5922	5525	4666	5749.75	1.17564	4.12e-06
Luc7l2	NC_000072.7	22012	110	124	147	127	333	330	304	259	306.5	1.45953	3.7e-07
Malsu1	NC_000072.7	6493	601	614	584	599.667	231	256	249	296	258	-1.04815	5.52e-06
Mest	NC_000072.7	31852	6123	4647	3555	4775	1368	1383	2481	2446	1919.5	-1.16942	0.000103241
Mgam	NC_000072.7	12062	21	20	27	22.6667	36	37	53	76	50.5	1.31059	0.0155104
Nop2	NC_000072.7	2666	30	48	41	39.6667	6	15	12	11	11	-1.68567	0.010626
Phf14	NC_000072.7	15997	1341	1288	1756	1461.67	2511	3065	3158	2828	2890.5	1.15618	6.37e-08
Ppp4r2	NC_000072.7	5272	1870	2075	2699	2214.67	3236	4045	4867	5048	4299	1.12119	5.55e-07
Prickle2	NC_000072.7	9466	255	241	299	265	411	517	504	582	503.5	1.09106	4.14e-06
Ptpn6	NC_000072.7	2430	386	314	260	320	63	127	105	192	121.75	-1.2596	0.000595885
Rab7	NC_000072.7	2622	21081	16391	12266	16579.3	5303	5889	6456	7906	6388.5	-1.22189	1.36e-06
Rad52	NC_000072.7	3581	840	742	714	765.333	287	326	276	414	325.75	-1.06967	1.68e-05
Raf1	NC_000072.7	3330	3657	2382	1361	2466.67	70	153	428	788	359.75	-2.6882	0.00536855
Resf1	NC_000072.7	6344	9219	8985	13669	10624.3	18420	20013	23436	18958	20206.8	1.10465	2.15e-06
Rnf181	NC_000072.7	2233	6655	7011	5217	6294.33	1860	2680	2303	2579	2355.5	-1.25608	5.52e-09
Rtkn	NC_000072.7	5414	48	23	29	33.3333	4	5	0	6	3.75	-2.99597	0.000815384
Sfxn5	NC_000072.7	4580	333	366	264	321	87	121	116	151	118.75	-1.27697	1.36e-05
Sh2d6	NC_000072.7	3018	211	165	147	174.333	71	39	58	102	67.5	-1.20524	0.00352117
Slc6a13	NC_000072.7	2598	12	48	13	24.3333	8	7	0	2	4.25	-2.27999	0.0455075
Tex261	NC_000072.7	3413	586	543	398	509	96	133	134	181	136	-1.75288	7.99e-10
Tmf1	NC_000072.7	7174	2719	2966	4828	3504.33	7382	7309	6834	5804	6832.25	1.15532	1.93e-05
Tpra1	NC_000072.7	5557	8358	6170	4221	6249.67	1381	1443	2211	2049	1771	-1.66926	4.06e-09
Tsen2	NC_000072.7	1866	199	288	251	246	71	64	81	95	77.75	-1.48736	1.45e-06
Usp39	NC_000072.7	2273	806	1023	661	830	243	349	475	356	355.75	-1.06183	0.00017048
Zfand4	NC_000072.7	10107	31	46	31	36	68	50	98	71	71.75	1.17268	0.0128193
Zfp777	NC_000072.7	6524	138	156	116	136.667	20	43	63	48	43.5	-1.50321	0.000383336
Nanos2	NC_000073.7	1439	899	766	582	749	324	240	420	313	324.25	-1.03722	0.000590776
Rbmxl2	NC_000073.7	1472	8	5	12	8.33333	35	35	33	10	28.25	1.96159	0.0140395
Sdhaf1	NC_000073.7	967	648	810	456	638	101	161	228	202	173	-1.73168	2.93e-08
Gdpgp1	NC_000073.7	3520	652	445	320	472.333	112	185	172	189	164.5	-1.37689	2.74e-05
Gm17102	NC_000073.7	912	122	129	139	130	303	210	215	211	234.75	1.0491	0.00141631
Gm32694	NC_000073.7	2526	3	1	4	2.66667	15	10	40	32	24.25	3.33253	0.0006511
Gm38499	NC_000073.7	1404	109	170	70	116.333	24	9	64	37	33.5	-1.63439	0.00605078
Mesp2	NC_000073.7	1936	2053	1577	922	1517.33	275	320	398	418	352.75	-1.95511	5.62e-11
Opa3	NC_000073.7	2260	403	370	206	326.333	45	40	56	88	57.25	-2.36124	1.62e-10
Orai3	NC_000073.7	1996	197	105	61	121	12	48	23	33	29	-1.93468	0.000519412
Abhd17c	NC_000073.7	2238	199	202	311	237.333	545	407	463	303	429.5	1.05807	0.00176929
Fam174b	NC_000073.7	2678	177	145	91	137.667	10	29	23	94	39	-1.71527	0.00495847
Fgf21	NC_000073.7	947	75	41	95	70.3333	12	36	6	37	22.75	-1.48725	0.0280135
Gm36159	NC_000073.7	1339	344	352	557	417.667	960	790	561	698	752.25	1.04901	0.000996177
Gm39097	NC_000073.7	659	5	28	27	20	239	510	180	136	266.25	3.93992	1.74e-06
Gm4541	NC_000073.7	495	39	30	66	45	76	59	140	89	91	1.18635	0.0150273
Gvin-ps6	NC_000073.7	3091	86	72	51	69.6667	215	191	53	102	140.25	1.21544	0.023577
LOC115486410	NC_000073.7	379	449	431	552	477.333	1040	872	744	715	842.75	1.01548	0.000314717
LOC118567468	NC_000073.7	2050	33	63	58	51.3333	129	64	60	151	101	1.17069	0.020113
Ppp1r15a	NC_000073.7	2333	2385	2085	1645	2038.33	524	524	832	998	719.5	-1.35387	1.36e-06
Zfp296	NC_000073.7	1530	2674	4831	1820	3108.33	149	533	671	503	464	-2.6028	4.53e-05
Dbx1	NC_000073.7	2077	6	28	4	12.6667	0	0	1	3	1	-3.51927	0.0333275
Faap24	NC_000073.7	1788	669	478	530	559	203	212	263	294	243	-1.04441	0.000116542
Mapk1ip1	NC_000073.7	1524	6205	9129	5947	7093.67	864	1714	1822	2206	1651.5	-1.95504	2.46e-12
Ndufa3	NC_000073.7	351	1061	978	1773	1270.67	3162	2373	2541	1976	2513	1.18506	0.000116514
Sertad1	NC_000073.7	1336	21	46	41	36	1	15	8	9	8.25	-1.97424	0.0159196
Usp17lb	NC_000073.7	1541	13	102	54	56.3333	5	37	11	8	15.25	-1.70652	0.0475577
Zg16	NC_000073.7	682	0	0	0	0	16	37	6	9	17	6.71457	6.53e-05
Zscan4a	NC_000073.7	2257	25	288	69	127.333	13	27	4	20	16	-2.79877	0.0166455
Zscan4b	NC_000073.7	1754	17	148	64	76.3333	4	15	8	18	11.25	-2.59684	0.000446136
Zscan4c	NC_000073.7	2276	95	965	361	473.667	16	51	24	70	40.25	-3.39769	0.000559453
Zscan4d	NC_000073.7	1992	440	2622	1474	1512	184	696	144	421	361.25	-1.89285	0.0449633
Zscan4f	NC_000073.7	1829	12	103	34	49.6667	2	9	4	10	6.25	-2.82362	0.000996041
Gm36212	NC_000073.7	612	74	81	20	58.3333	112	96	121	138	116.75	1.16565	0.0181662
Gm9999	NC_000073.7	567	420	359	465	414.667	1184	898	929	568	894.75	1.31149	4.59e-05
Kctd21	NC_000073.7	3101	263	238	173	224.667	34	77	82	75	67	-1.60076	1.28e-05
Kdelr1	NC_000073.7	1525	222	179	274	225	47	86	103	134	92.5	-1.13921	0.0024369
Lamtor1	NC_000073.7	1186	6153	5299	4361	5271	1128	1383	1824	2599	1733.5	-1.46271	1.5e-07
Ngrn	NC_000073.7	1718	2236	2191	1452	1959.67	742	769	879	825	803.75	-1.11784	5.81e-06
Psg23	NC_000073.7	2179	0	0	0	0	8	4	4	50	16.5	6.59968	0.000247266
Rabac1	NC_000073.7	875	3092	2948	3439	3159.67	1159	1132	1105	1331	1181.75	-1.24442	1.09e-09
Rps15a	NC_000073.7	5136	2470	2637	3403	2836.67	6184	5549	5277	3496	5126.5	1.0534	0.000254241
Ap3s2	NC_000073.7	5804	776	626	568	656.667	240	231	295	314	270	-1.12036	1.73e-05
Gde1	NC_000073.7	1529	1685	1222	837	1248	588	393	490	542	503.25	-1.1364	0.000365779
Kctd13	NC_000073.7	1654	2303	1567	952	1607.33	304	291	378	415	347	-2.05948	3.39e-11
Mosmo	NC_000073.7	4860	327	332	415	358	563	718	795	725	700.25	1.13573	7.59e-07
Nudt19	NC_000073.7	4914	885	580	406	623.667	162	172	125	176	158.75	-1.81129	3.25e-08
Stard5	NC_000073.7	2425	1118	1093	456	889	317	268	475	404	366	-1.12105	0.00182264
2310010J17Rik	NC_000073.7	538	5	8	12	8.33333	69	45	73	36	55.75	2.94471	1.36e-06
Alkbh6	NC_000073.7	945	152	232	263	215.667	48	137	113	81	94.75	-1.02378	0.0112695
Gm6909	NC_000073.7	1478	181	152	154	162.333	59	53	69	110	72.75	-1.0032	0.00812455
Psmd8	NC_000073.7	1513	5491	6292	4427	5403.33	1110	1611	1728	2047	1624	-1.58049	1.16e-11
Sult2a7	NC_000073.7	1102	39	62	57	52.6667	120	76	77	98	92.75	1.0151	0.0200846
Dgat2	NC_000073.7	2251	1305	961	623	963	297	346	343	524	377.5	-1.20449	0.000146281
Ifitm2	NC_000073.7	1666	7	13	14	11.3333	69	51	26	14	40	2.05635	0.00593002
Rab4b	NC_000073.7	1170	623	616	528	589	32	85	126	194	109.25	-2.30851	1.46e-08
Usp17le	NC_000073.7	2067	11	97	17	41.6667	6	6	1	6	4.75	-2.92407	0.0023258
Ctsd	NC_000073.7	1917	974	645	456	691.667	154	167	306	316	235.75	-1.41539	7.5e-05
Fbxo46	NC_000073.7	3612	2090	2884	3029	2667.67	465	925	1295	1886	1142.75	-1.08621	0.0027706
Mapk3	NC_000073.7	1772	13430	8497	7732	9886.33	1744	1933	2824	3867	2592	-1.7951	2.83e-09
Prr19	NC_000073.7	1820	36	31	38	35	0	10	2	1	3.25	-3.27939	0.000689563
Taf10	NC_000073.7	798	171	143	291	201.667	542	609	977	606	683.5	1.93176	8.37e-10
Plk1	NC_000073.7	2214	5074	3846	2885	3935	1379	1564	1989	2142	1768.5	-1.00308	0.000215118
Rbm42	NC_000073.7	1701	2518	2576	1713	2269	292	346	297	422	339.25	-2.57973	4.93e-27
Zfp524	NC_000073.7	1798	218	305	271	264.667	29	101	107	72	77.25	-1.6254	4.27e-05
Gm29791	NC_000073.7	908	706	369	310	461.667	107	151	129	239	156.5	-1.42779	0.000169347
Psmc4	NC_000073.7	1436	4102	4778	3490	4123.33	735	1596	1483	1949	1440.75	-1.37444	1.25e-06
Timm50	NC_000073.7	1179	954	1103	775	944	83	155	248	346	208	-2.05158	1.77e-08
BC051019	NC_000073.7	2081	818	671	545	678	214	215	269	345	260.75	-1.22403	1.23e-05
Bckdk	NC_000073.7	2857	387	198	316	300.333	61	90	134	174	114.75	-1.256	0.00149886
Bcl7c	NC_000073.7	6558	2015	2367	1644	2008.67	503	710	1011	745	742.25	-1.27777	1.13e-06
Ccne1	NC_000073.7	1956	182	188	96	155.333	18	34	26	60	34.5	-2.03344	1.06e-05
Exosc5	NC_000073.7	1110	538	908	656	700.667	37	237	243	226	185.75	-1.78102	0.0146429
Fam187b	NC_000073.7	2810	1176	1281	1262	1239.67	443	648	515	586	548	-1.01056	3.46e-06
Kptn	NC_000073.7	1649	93	73	49	71.6667	11	14	22	22	17.25	-1.90761	0.000359066
Vmn2r51	NC_000073.7	2559	446	289	363	366	705	975	494	625	699.75	1.10819	0.000533201
Xylt1	NC_000073.7	3070	18	19	28	21.6667	0	4	1	11	4	-2.32048	0.0403224
Arrdc4	NC_000073.7	3955	34	52	24	36.6667	0	6	4	5	3.75	-3.14684	0.000239627
Crebzf	NC_000073.7	5649	64	84	68	72	150	187	130	113	145	1.19641	0.00103919
Nfkbib	NC_000073.7	2125	1606	1949	1290	1615	158	171	224	397	237.5	-2.61869	4.92e-18
Prss8	NC_000073.7	1896	168	208	149	175	12	34	47	114	51.75	-1.64146	0.00289817
Th	NC_000073.7	1783	1310	1238	851	1133	235	484	504	586	452.25	-1.18563	0.0001199
Nfatc2ip	NC_000073.7	3446	52	96	123	90.3333	179	151	251	225	201.5	1.3381	0.000259438
Ppme1	NC_000073.7	2361	2196	2007	1695	1966	360	609	738	1254	740.25	-1.27896	0.000141523
Aen	NC_000073.7	5100	129	146	112	129	45	51	77	52	56.25	-1.02995	0.00767889
Calcb	NC_000073.7	3446	22	50	12	28	0	13	1	0	3.5	-2.84098	0.025106
Dhdh	NC_000073.7	3566	29	26	47	34	226	126	115	226	173.25	2.54145	1.36e-09
Fam98c	NC_000073.7	1287	115	92	68	91.6667	7	19	20	26	18	-2.21238	1.58e-05
Tmem41b	NC_000073.7	5035	5111	4687	3700	4499.33	1526	1581	1193	1682	1495.5	-1.41682	3.03e-09
Zfp61	NC_000073.7	2542	1011	1197	1230	1146	174	577	606	695	513	-1.02365	0.00556521
Gm39090	NC_000073.7	8066	7	8	0	5	26	8	27	18	19.75	2.1681	0.0365603
Zfp771	NC_000073.7	2970	17	26	9	17.3333	0	0	0	3	0.75	-4.3977	0.00380578
Cdipt	NC_000073.7	1788	1375	1117	667	1053	185	146	154	297	195.5	-2.27424	5.58e-12
Gpi1	NC_000073.7	2887	525	703	540	589.333	236	258	227	280	250.25	-1.06002	1.94e-05
Lhpp	NC_000073.7	1636	1299	1346	937	1194	362	463	519	637	495.25	-1.11546	1.43e-05
Syt5	NC_000073.7	1790	195	203	153	183.667	18	59	57	87	55.25	-1.60191	0.000260876
Bax	NC_000073.7	940	446	543	538	509	140	239	235	181	198.75	-1.19007	1.06e-05
Tssc4	NC_000073.7	3697	283	340	200	274.333	57	83	99	114	88.25	-1.48304	9.78e-06
Grwd1	NC_000073.7	2334	96	160	96	117.333	13	47	53	50	40.75	-1.38045	0.00512097
Snrpa	NC_000073.7	1570	1063	1278	907	1082.67	182	361	544	404	372.75	-1.39144	1.27e-05
Hsd3b7	NC_000073.7	2056	2634	3184	1535	2451	337	478	503	640	489.5	-2.17196	2.1e-14
Rrp8	NC_000073.7	3186	934	799	565	766	216	323	377	397	328.25	-1.07549	0.00022346
Xndc1	NC_000073.7	3246	36	62	50	49.3333	87	114	134	92	106.75	1.29046	0.00101194
2310057M21Rik	NC_000073.7	5383	1833	1862	1432	1709	433	563	582	636	553.5	-1.46646	3.25e-11
Actn4	NC_000073.7	5809	919	721	717	785.667	222	209	362	428	305.25	-1.2156	5.88e-05
Akt1s1	NC_000073.7	4118	83	50	35	56	5	11	23	23	15.5	-1.73088	0.00945961
Alpk3	NC_000073.7	6529	4	2	7	4.33333	6	15	34	20	18.75	2.25328	0.0246755
Apbb1	NC_000073.7	4448	201	190	146	179	47	30	94	98	67.25	-1.26382	0.00451942
Atp4a	NC_000073.7	3497	80	107	30	72.3333	8	21	32	38	24.75	-1.41553	0.0288546
Bckdha	NC_000073.7	2179	109	100	88	99	14	35	23	34	26.5	-1.75298	0.000113179
Bcl2l12	NC_000073.7	1492	230	182	148	186.667	31	43	77	43	48.5	-1.79184	6.66e-06
Car11	NC_000073.7	2930	85	79	58	74	25	17	35	15	23	-1.50657	0.00454553
Ccdc106	NC_000073.7	2904	156	199	143	166	52	74	64	85	68.75	-1.1086	0.00130235
Ccdc114	NC_000073.7	4541	229	324	237	263.333	42	110	128	131	102.75	-1.21259	0.00145253
Ccdc189	NC_000073.7	2780	207	298	232	245.667	72	96	125	120	103.25	-1.08697	0.000578442
Ccp110	NC_000073.7	5108	449	353	544	448.667	1051	666	943	675	833.75	1.08891	0.000474784
Chd2	NC_000073.7	9071	25	17	83	41.6667	137	196	94	353	195	2.38261	1.11e-05
Chid1	NC_000073.7	5075	796	711	473	660	196	268	283	439	296.5	-1.01151	0.00156187
Clptm1	NC_000073.7	4329	685	534	443	554	145	158	251	281	208.75	-1.26216	5.64e-05
Coq8b	NC_000073.7	6104	118	85	55	86	15	14	16	25	17.5	-2.14507	3.12e-05
Cox6b2	NC_000073.7	617	2004	1875	3131	2336.67	7687	4464	5669	3737	5389.25	1.41765	1.88e-05
Cpt1c	NC_000073.7	3763	45	51	34	43.3333	4	24	7	8	10.75	-1.85834	0.0120993
Cpxm2	NC_000073.7	3997	383	319	246	316	34	119	145	221	129.75	-1.1684	0.0135503
Cttn	NC_000073.7	3700	151	162	140	151	32	88	61	79	65	-1.06783	0.00755114
Cyth2	NC_000073.7	4087	2092	2724	1742	2186	265	428	542	679	478.5	-2.04604	9.13e-13
Ears2	NC_000073.7	7769	57	139	64	86.6667	19	36	31	18	26	-1.55685	0.00356302
Emc10	NC_000073.7	2269	328	237	208	257.667	74	72	108	99	88.25	-1.38868	3.15e-05
Ercc1	NC_000073.7	4715	235	334	262	277	83	102	97	105	96.75	-1.34453	2.93e-06
Ethe1	NC_000073.7	1815	1018	939	853	936.667	407	253	313	446	354.75	-1.22301	1.73e-05
Fam53b	NC_000073.7	5851	178	338	173	229.667	66	60	111	128	91.25	-1.16872	0.00347791
Fgfr2	NC_000073.7	5346	885	744	1041	890	1805	1872	2371	1984	2008	1.34511	2.25e-09
Fus	NC_000073.7	3220	53	49	60	54	119	136	124	96	118.75	1.31747	0.000339543
Fxyd1	NC_000073.7	4794	42	48	64	51.3333	109	79	91	149	107	1.23543	0.00255927
Gapdhs	NC_000073.7	1606	44	39	26	36.3333	8	8	17	12	11.25	-1.53571	0.0273283
Gm34664	NC_000073.7	1409	107	125	151	127.667	350	203	256	268	269.25	1.27492	0.000129442
Ifitm10	NC_000073.7	5941	389	444	139	324	28	56	62	66	53	-2.46897	5.31e-09
Ino80e	NC_000073.7	2588	734	661	568	654.333	64	164	208	234	167.5	-1.83436	1.51e-07
Irf3	NC_000073.7	2532	255	491	310	352	46	98	55	86	71.25	-2.1389	9.25e-10
Isg20	NC_000073.7	4279	882	785	875	847.333	318	270	419	485	373	-1.02223	0.00012324
Josd2	NC_000073.7	1245	986	1425	1099	1170	274	380	438	526	404.5	-1.3732	5.11e-08
Kat8	NC_000073.7	1785	4391	5355	3164	4303.33	1061	1449	917	877	1076	-1.81924	4.92e-11
Kif22	NC_000073.7	2203	6626	9112	4725	6821	545	1313	2102	1978	1484.5	-2.06539	1.11e-08
Ldha	NC_000073.7	5342	13	34	13	20	94	33	56	27	52.5	1.6305	0.0171626
Lhb	NC_000073.7	3265	339	207	236	260.667	82	75	131	164	113	-1.06193	0.00488707
Lsp1	NC_000073.7	2745	2861	2565	2087	2504.33	534	625	686	1094	734.75	-1.62128	8.61e-10
Lsr	NC_000073.7	2177	693	410	247	450	137	126	161	224	162	-1.32997	0.000581247
Napa	NC_000073.7	3104	1715	1984	1531	1743.33	371	773	728	952	706	-1.15985	4.69e-05
Nat14	NC_000073.7	2104	1770	1698	1146	1538	387	348	516	488	434.75	-1.65913	1.53e-10
Nfkbid	NC_000073.7	3046	41	54	9	34.6667	0	10	10	8	7	-2.18304	0.0240081
Nosip	NC_000073.7	2147	1753	2027	1589	1789.67	311	457	539	670	494.25	-1.70591	1.16e-11
Nr1h2	NC_000073.7	3659	888	726	474	696	155	176	217	216	191	-1.7101	3.64e-09
Pdcd2l	NC_000073.7	1916	8550	7654	6697	7633.67	1969	2108	2829	3255	2540.25	-1.43272	5.66e-10
Pgap2	NC_000073.7	7316	295	193	101	196.333	78	69	41	52	60	-1.5316	0.000928291
Phkg2	NC_000073.7	5555	106	270	143	173	47	64	43	66	55	-1.47362	0.000401655
Picalm	NC_000073.7	4298	1469	1404	2234	1702.33	3529	3586	4034	3105	3563.5	1.24895	5.45e-07
Pih1d1	NC_000073.7	5466	410	584	340	444.667	83	153	151	176	140.75	-1.50559	1.42e-06
Pik3c2a	NC_000073.7	8141	1540	1455	2199	1731.33	2769	3194	3320	2996	3069.75	1.00152	1.43e-05
Pld3	NC_000073.7	2997	1330	1074	556	986.667	183	246	210	365	251	-1.83207	5.08e-08
Plekhb1	NC_000073.7	3589	768	863	453	694.667	172	218	144	236	192.5	-1.68667	3.49e-08
Pnkp	NC_000073.7	5311	51	127	30	69.3333	1	9	10	29	12.25	-2.37905	0.00267362
Pnpla2	NC_000073.7	2717	284	134	123	180.333	29	48	74	108	64.75	-1.36098	0.00570064
Pold3	NC_000073.7	4477	6449	5658	6015	6040.67	1313	1737	2241	3768	2264.75	-1.27804	2.74e-05
Ppp4c	NC_000073.7	1620	3477	2977	2125	2859.67	396	574	647	644	565.25	-2.18841	2.81e-18
Ppp5c	NC_000073.7	2510	252	211	166	209.667	51	54	66	152	80.75	-1.2409	0.00403197
Prr14	NC_000073.7	14627	5431	5600	4952	5327.67	1179	1795	2011	2513	1874.5	-1.35843	1.46e-08
Prss36	NC_000073.7	3995	35	77	72	61.3333	27	27	26	17	24.25	-1.14016	0.0435452
Ptdss2	NC_000073.7	2388	324	341	275	313.333	125	132	107	177	135.25	-1.04526	0.000459453
Ptov1	NC_000073.7	6214	121	81	78	93.3333	28	26	49	66	42.25	-1.00259	0.0457301
Ptpn5	NC_000073.7	4421	42	33	16	30.3333	10	6	2	12	7.5	-1.84628	0.0326521
Rabep2	NC_000073.7	2882	17	47	25	29.6667	2	10	10	10	8	-1.73603	0.0397712
Relb	NC_000073.7	6167	117	84	71	90.6667	22	22	24	36	26	-1.64778	0.000395611
Rras	NC_000073.7	1431	8	15	7	10	20	34	33	16	25.75	1.54182	0.0440257
Rusf1	NC_000073.7	2727	171	122	95	129.333	31	52	49	40	43	-1.43461	0.000551517
Sars2	NC_000073.7	2287	125	130	86	113.667	10	22	54	40	31.5	-1.71645	0.00110962
Siglecf	NC_000073.7	2718	146	119	54	106.333	49	40	52	41	45.5	-1.05441	0.0325232
Sirt2	NC_000073.7	2688	506	318	355	393	88	133	116	253	147.5	-1.28113	0.000594712
Slc22a18	NC_000073.7	1791	45	90	26	53.6667	0	14	3	20	9.25	-2.41676	0.00640558
Slc25a22	NC_000073.7	3430	104	82	88	91.3333	42	32	34	54	40.5	-1.00519	0.0241
Slc28a1	NC_000073.7	3797	126	92	91	103	45	39	30	34	37	-1.29713	0.00302742
Snrnp70	NC_000073.7	4924	1214	1250	1667	1377	487	563	643	651	586	-1.06352	2.38e-06
Sox6	NC_000073.7	43751	217	311	165	231	37	31	36	96	50	-2.05687	2.17e-06
Strn4	NC_000073.7	5224	405	406	229	346.667	108	129	107	95	109.75	-1.48613	6.21e-06
Tead1	NC_000073.7	9905	24	33	47	34.6667	86	75	70	90	80.25	1.39711	0.0014537
Tial1	NC_000073.7	6294	302	264	395	320.333	776	833	709	519	709.25	1.33592	4.37e-06
Tjp1	NC_000073.7	8653	401	367	668	478.667	956	1096	857	765	918.5	1.12795	0.000145173
Tmem219	NC_000073.7	1669	65	73	91	76.3333	25	23	41	38	31.75	-1.09872	0.0211216
Tnnt1	NC_000073.7	1491	25	30	36	30.3333	56	55	67	51	57.25	1.09771	0.0224054
Tomm40	NC_000073.7	1827	932	830	938	900	352	364	305	552	393.25	-1.03164	0.000109784
Tph1	NC_000073.7	5058	5	1	2	2.66667	35	81	95	0	52.75	4.45723	0.0192581
Trim30d	NC_000073.7	3896	48	33	19	33.3333	26	53	85	126	72.5	1.23668	0.0422919
Trim6	NC_000073.7	4760	25	90	17	44	11	8	11	14	11	-1.81303	0.0196173
Trim68	NC_000073.7	2393	83	59	82	74.6667	15	39	17	15	21.5	-1.63254	0.00280384
Ttll13	NC_000073.7	3480	703	716	612	677	192	227	338	390	286.75	-1.08857	0.000127064
Ttyh1	NC_000073.7	4089	420	520	406	448.667	93	171	161	164	147.25	-1.44928	1.66e-07
Tubgcp2	NC_000073.7	3739	474	507	399	460	137	214	188	226	191.25	-1.10805	3.17e-05
Tufm	NC_000073.7	1859	223	461	302	328.667	47	121	131	138	109.25	-1.43616	0.000181987
Ube3a	NC_000073.7	16513	1472	1467	2151	1696.67	3184	3711	3622	3414	3482.75	1.2143	5.43e-08
Wdr73	NC_000073.7	2604	942	1075	610	875.667	168	256	234	309	241.75	-1.70332	1.4e-09
Whamm	NC_000073.7	3890	191	149	248	196	345	373	583	369	417.5	1.26004	4.45e-05
Xrcc1	NC_000073.7	4103	1466	1210	937	1204.33	339	441	495	509	446	-1.27917	5.16e-07
Yif1b	NC_000073.7	1880	274	438	285	332.333	34	110	127	114	96.25	-1.6425	2.98e-05
Zfp536	NC_000073.7	22714	633	835	481	649.667	79	275	337	500	297.75	-1.00253	0.0292706
Zfp606	NC_000073.7	10491	424	349	508	427	800	969	785	782	834	1.14198	4.9e-06
Zfp710	NC_000073.7	6942	140	154	106	133.333	19	13	11	84	31.75	-1.94332	0.00204263
Ddx28	NC_000074.7	1871	1742	1869	1027	1546	120	335	274	297	256.5	-2.45062	2.86e-14
Gm10654	NC_000074.7	1723	128	153	135	138.667	38	38	49	95	55	-1.18241	0.00518341
Gm35857	NC_000074.7	352	17	7	10	11.3333	46	28	26	20	30	1.60129	0.0308351
Gm6793	NC_000074.7	1604	20	17	31	22.6667	59	46	59	48	53	1.41151	0.0067666
Thap11	NC_000074.7	1848	1779	2057	1044	1626.67	437	681	587	480	546.25	-1.40844	1.19e-06
Chst5	NC_000074.7	1935	7	6	1	4.66667	20	12	37	26	23.75	2.50422	0.00518871
Defb50	NC_000074.7	373	80	97	207	128	308	280	460	375	355.75	1.65345	4.08e-06
Gm34595	NC_000074.7	7318	20	6	4	10	37	80	21	71	52.25	2.51757	0.00047978
Gm35676	NC_000074.7	480	5	43	15	21	155	86	47	89	94.25	2.40382	0.000170304
LOC118567552	NC_000074.7	1166	3	2	12	5.66667	14	19	50	8	22.75	2.1812	0.0310395
Trappc5	NC_000074.7	2034	682	1027	695	801.333	166	453	454	336	352.25	-1.03246	0.00248423
Trim75	NC_000074.7	2504	5819	4454	3477	4583.33	1044	1780	2118	2884	1956.5	-1.09641	0.000553439
4933408N05Rik	NC_000074.7	1582	287	456	442	395	852	785	648	580	716.25	1.05952	0.000332371
Eif4ebp1	NC_000074.7	981	171	186	156	171	67	51	85	90	73.25	-1.05504	0.00285214
Fbxl8	NC_000074.7	1901	69	63	44	58.6667	1	19	20	17	14.25	-1.91624	0.00574735
LOC118567329	NC_000074.7	482	41	24	28	31	67	55	89	59	67.5	1.29195	0.00772587
LOC118567584	NC_000074.7	1477	447	342	430	406.333	1015	675	662	846	799.5	1.16475	6.56e-05
Mt2	NC_000074.7	556	5	2	2	3	26	87	16	12	35.25	3.71971	0.000118124
Siah1a	NC_000074.7	10774	1388	1274	1783	1481.67	3117	3521	4047	3073	3439.5	1.39043	7.57e-10
Slc25a4	NC_000074.7	1332	1298	1472	810	1193.33	445	503	324	390	415.5	-1.34152	7.19e-06
Tm2d2	NC_000074.7	1281	1281	1436	946	1221	285	377	388	623	418.25	-1.3966	7.85e-07
Tubb3	NC_000074.7	1739	3824	3250	2063	3045.67	1188	1108	1294	1225	1203.75	-1.17126	1.56e-05
Txnl4b	NC_000074.7	1890	1530	1157	1502	1396.33	248	429	544	1096	579.25	-1.14625	0.00333316
Cog8	NC_000074.7	2104	480	574	253	435.667	21	41	81	91	58.5	-2.7658	9.13e-11
Emc8	NC_000074.7	4908	2586	2975	2450	2670.33	695	1066	1304	1417	1120.5	-1.1015	9.98e-06
Gm39213	NC_000074.7	487	24	21	40	28.3333	88	52	70	45	63.75	1.37477	0.00988576
Jph3	NC_000074.7	3903	99	102	68	89.6667	18	41	30	57	36.5	-1.15615	0.0198031
Mt1	NC_000074.7	1258	14	25	32	23.6667	130	48	63	67	77	1.92885	0.000485452
Tradd	NC_000074.7	1385	42	69	33	48	0	6	10	12	7	-2.64664	0.000684341
Dnajb1	NC_000074.7	3227	6421	6757	4953	6043.67	963	1545	1713	2095	1579	-1.78993	1.1e-12
Gm36670	NC_000074.7	1517	110	90	91	97	37	34	41	32	36	-1.25601	0.00281539
Nat2	NC_000074.7	7152	125	125	111	120.333	353	237	143	173	226.5	1.12443	0.00652754
Saraf	NC_000074.7	1883	11729	9360	6563	9217.33	3214	2918	3890	3634	3414	-1.26928	1.23e-06
Tsnax	NC_000074.7	2363	3823	3228	2744	3265	974	1136	1383	1858	1337.75	-1.13886	1.1e-05
Chmp1a	NC_000074.7	2171	465	404	288	385.667	126	131	177	241	168.75	-1.04342	0.00150964
Gm36531	NC_000074.7	724	8	9	44	20.3333	221	111	108	53	123.25	2.84697	8.17e-06
Nudt21	NC_000074.7	1111	496	611	389	498.667	188	227	159	178	188	-1.2286	2.23e-05
Snai3	NC_000074.7	1706	679	1081	743	834.333	63	119	244	187	153.25	-2.29839	2.08e-10
Chst4	NC_000074.7	2087	10	29	29	22.6667	1	3	8	8	5	-2.02868	0.0434204
Coq9	NC_000074.7	1697	791	754	508	684.333	125	215	254	382	244	-1.35335	7.31e-05
Tppp3	NC_000074.7	1296	51	146	64	87	16	33	27	39	28.75	-1.43355	0.00816707
Klhl36	NC_000074.7	2216	215	188	166	189.667	22	16	29	73	35	-2.30159	9.01e-07
Pgls	NC_000074.7	1167	110	160	89	119.667	30	38	41	54	40.75	-1.39224	0.000786196
Slc7a6os	NC_000074.7	1533	2425	2105	1709	2079.67	902	890	917	766	868.75	-1.0831	1.37e-05
Cib3	NC_000074.7	804	38	38	71	49	96	88	144	61	97.25	1.17675	0.0136997
Isyna1	NC_000074.7	1838	345	316	215	292	97	65	39	113	78.5	-1.71906	2.13e-05
Mpv17l2	NC_000074.7	1179	321	306	241	289.333	33	54	70	89	61.5	-2.09076	1.17e-09
Vps4a	NC_000074.7	2136	1860	2145	1420	1808.33	570	702	691	1008	742.75	-1.12678	1.05e-05
1700067K01Rik	NC_000074.7	2277	2320	2224	1548	2030.67	278	381	384	572	403.75	-2.18281	1.07e-16
Plvap	NC_000074.7	2120	74	91	81	82	15	24	20	35	23.5	-1.64646	0.000471083
Ppp1r3b	NC_000074.7	4592	46	43	29	39.3333	7	12	6	10	8.75	-2.00737	0.00316235
Rnf166	NC_000074.7	1875	673	496	423	530.667	170	234	218	204	206.5	-1.20273	2.22e-05
Timm44	NC_000074.7	1782	1262	1263	969	1164.67	401	438	401	489	432.25	-1.26168	4.29e-08
Efnb2	NC_000074.7	10924	559	479	731	589.667	1019	1487	1410	1189	1276.25	1.28212	1.66e-07
Eri1	NC_000074.7	5587	1593	2049	1111	1584.33	325	472	468	430	423.75	-1.73828	2.9e-11
Ccdc124	NC_000074.7	1327	1152	1802	1375	1443	140	455	570	559	431	-1.60401	1.44e-05
Gas6	NC_000074.7	2593	329	273	245	282.333	61	64	169	193	121.75	-1.08072	0.0132695
Gipc1	NC_000074.7	2403	83	73	30	62	4	7	16	24	12.75	-2.16003	0.00169927
Pdlim3	NC_000074.7	1997	54	293	67	138	15	21	20	31	21.75	-2.48868	2.99e-05
Zdhhc7	NC_000074.7	3137	263	245	208	238.667	48	73	140	92	88.25	-1.28705	0.000654972
Golga7	NC_000074.7	2036	10092	7775	4910	7592.33	2817	2612	3320	3839	3147	-1.11436	0.000114806
Meak7	NC_000074.7	3330	200	233	139	190.667	54	90	41	93	69.5	-1.29665	0.00118202
Rab4a	NC_000074.7	1564	2028	1859	1535	1807.33	542	765	852	960	779.75	-1.0613	1.3e-05
D130040H23Rik	NC_000074.7	12020	3	7	2	4	11	12	25	13	15.25	2.1013	0.0413382
Dhps	NC_000074.7	1682	122	140	120	127.333	8	31	54	53	36.5	-1.67167	0.00126509
Irf8	NC_000074.7	3435	244	286	149	226.333	46	67	125	102	85	-1.26626	0.00180707
Lamp1	NC_000074.7	2232	7360	6489	5051	6300	1748	2203	2103	2418	2118	-1.41346	1.75e-10
Cfap20	NC_000074.7	1366	1926	1995	1314	1745	568	695	654	628	636.25	-1.28714	8.82e-08
Gm31278	NC_000074.7	1684	69	74	65	69.3333	122	109	134	132	124.25	1.01643	0.00319647
Upf3a	NC_000074.7	2681	198	175	164	179	41	72	103	83	74.75	-1.11155	0.00286042
Kcng4	NC_000074.7	5336	301	255	204	253.333	33	127	112	154	106.5	-1.12468	0.0106245
Urb2	NC_000074.7	6098	155	136	76	122.333	25	37	53	99	53.5	-1.06708	0.0426426
Get3	NC_000074.7	1406	699	477	568	581.333	156	227	275	363	255.25	-1.04671	0.000782992
Mvd	NC_000074.7	1864	124	148	56	109.333	27	47	32	54	40	-1.2988	0.00789297
Naf1	NC_000074.7	3406	10	5	16	10.3333	82	32	31	24	42.25	2.26579	0.00207185
Acd	NC_000074.7	1718	3657	3379	2491	3175.67	676	917	1232	1347	1043	-1.46007	3.25e-08
Ap1m1	NC_000074.7	2663	2947	2478	1855	2426.67	446	669	759	1136	752.5	-1.55219	1.54e-07
Atp13a1	NC_000074.7	4072	275	296	242	271	70	133	127	105	108.75	-1.15849	0.000217809
Atp2c2	NC_000074.7	3223	371	622	379	457.333	33	114	180	242	142.25	-1.55768	0.00096401
Babam1	NC_000074.7	3087	1122	1664	1202	1329.33	135	253	244	554	296.5	-2.02889	1.55e-08
Banp	NC_000074.7	5925	3006	1997	1449	2150.67	477	405	754	1239	718.75	-1.45087	0.000119999
Bbs2	NC_000074.7	3738	171	114	120	135	70	49	66	48	58.25	-1.0327	0.0127667
Cars2	NC_000074.7	2507	220	206	126	184	42	83	62	91	69.5	-1.25858	0.00118202
Cdc16	NC_000074.7	3997	911	852	552	771.667	262	240	195	347	261	-1.39789	3.41e-06
Cdh8	NC_000074.7	9037	60	77	43	60	6	14	21	42	20.75	-1.4056	0.0340631
Cdk10	NC_000074.7	1685	156	195	106	152.333	22	84	47	70	55.75	-1.3083	0.00497707
Ciapin1	NC_000074.7	5111	4160	4271	2428	3619.67	1042	929	1608	1398	1244.25	-1.38004	1.38e-06
Cmip	NC_000074.7	5374	54	44	72	56.6667	8	15	20	29	18	-1.51158	0.010595
Cmtm3	NC_000074.7	2644	35	7	24	22	0	7	6	1	3.5	-2.52645	0.0313248
Csnk2a2	NC_000074.7	8180	869	944	1174	995.667	1782	2091	2767	1917	2139.25	1.27654	6.11e-08
Ctu2	NC_000074.7	3169	84	127	43	84.6667	23	12	27	38	25	-1.59493	0.00505229
D230025D16Rik	NC_000074.7	3062	1010	666	471	715.667	78	126	159	202	141.25	-2.20978	1.74e-10
Dbndd1	NC_000074.7	4583	4949	5703	3119	4590.33	706	944	1114	1255	1004.75	-2.03848	7.32e-15
Dda1	NC_000074.7	1961	4075	3874	2849	3599.33	1366	1261	1583	1391	1400.25	-1.19036	4.63e-07
Ddx49	NC_000074.7	2193	340	402	230	324	20	52	59	75	51.5	-2.51518	4.98e-11
Dok4	NC_000074.7	5500	646	828	441	638.333	51	108	102	148	102.25	-2.49886	6.43e-14
Dus2	NC_000074.7	3311	378	458	321	385.667	87	171	159	267	171	-1.0321	0.00344358
Enkd1	NC_000074.7	2075	471	504	322	432.333	116	118	111	102	111.75	-1.77468	1.13e-09
Farsa	NC_000074.7	1878	974	1470	791	1078.33	130	325	336	424	303.75	-1.68658	8.73e-07
Fat1	NC_000074.7	18857	1139	881	1544	1188	2090	2442	4312	3141	2996.25	1.4932	2.18e-07
Fbxo31	NC_000074.7	4626	143	197	121	153.667	28	34	39	41	35.5	-1.9472	1.98e-07
Fgl1	NC_000074.7	1323	23	68	26	39	110	71	73	137	97.75	1.51556	0.00281534
Fkbp8	NC_000074.7	3251	323	292	151	255.333	95	82	53	75	76.25	-1.56194	8.11e-05
Gab1	NC_000074.7	14634	31	26	23	26.6667	54	55	87	39	58.75	1.31303	0.0121102
Gas8	NC_000074.7	4855	1192	1563	1211	1322	317	558	498	643	504	-1.23632	1.16e-06
Gcdh	NC_000074.7	4653	455	530	345	443.333	106	194	119	186	151.25	-1.39434	6.3e-06
Gm35021	NC_000074.7	3826	10	7	6	7.66667	33	30	46	27	34	2.32117	0.000587618
Gm7697	NC_000074.7	11133	298	300	467	355	858	506	820	617	700.25	1.1767	0.000207161
Got1l1	NC_000074.7	1617	65	49	40	51.3333	89	154	157	124	131	1.50527	8.05e-05
Hook2	NC_000074.7	5275	220	287	125	210.667	55	99	142	73	92.25	-1.03355	0.0175172
Ikbkb	NC_000074.7	4586	520	841	527	629.333	139	242	225	306	228	-1.30883	1.41e-05
Il34	NC_000074.7	2751	243	200	170	204.333	71	70	64	112	79.25	-1.20781	0.000594842
Ints10	NC_000074.7	6075	729	792	590	703.667	171	332	343	328	293.5	-1.11064	8.7e-05
Lzts1	NC_000074.7	5662	1571	1905	676	1384	9	36	23	111	44.75	-4.85053	2.28e-07
Micu3	NC_000074.7	6445	62	41	98	67	234	146	170	102	163	1.49168	0.000911859
Mlycd	NC_000074.7	3229	34	45	16	31.6667	2	0	3	1	1.5	-4.22093	6.11e-05
Mmp2	NC_000074.7	3204	1997	1596	1191	1594.67	345	556	470	529	475	-1.59564	1.22e-09
Mvb12a	NC_000074.7	1251	228	324	191	247.667	21	38	134	72	66.25	-1.76226	0.000471719
Nfix	NC_000074.7	7951	225	213	83	173.667	24	26	69	113	58	-1.46335	0.00969518
Niban3	NC_000074.7	6246	57	100	49	68.6667	16	26	28	45	28.75	-1.10362	0.0465531
Nkd1	NC_000074.7	4470	5685	6216	4883	5594.67	700	1515	1878	2411	1626	-1.64876	1.61e-07
Osgin1	NC_000074.7	2291	154	156	110	140	25	41	69	75	52.5	-1.27501	0.00355806
Otud4	NC_000074.7	7497	2775	2548	4439	3254	7177	7331	9501	7925	7983.5	1.47041	3.35e-09
Pcid2	NC_000074.7	8063	2645	2385	1367	2132.33	633	755	1178	959	881.25	-1.12361	0.00022962
Pcnx2	NC_000074.7	7469	78	60	63	67	9	5	18	49	20.25	-1.60632	0.0235327
Pgpep1	NC_000074.7	5603	404	622	291	439	41	98	154	216	127.25	-1.65691	0.000190221
Pik3r2	NC_000074.7	3310	43	42	25	36.6667	4	2	19	17	10.5	-1.67217	0.0485478
Plpbp	NC_000074.7	7897	302	281	187	256.667	77	52	67	111	76.75	-1.57799	1.51e-05
Prmt7	NC_000074.7	2765	779	1433	967	1059.67	238	318	270	613	359.75	-1.40387	3.08e-05
Rad23a	NC_000074.7	3449	28	48	27	34.3333	0	7	9	7	5.75	-2.43773	0.00424884
Ranbp10	NC_000074.7	5520	156	115	143	138	42	26	33	28	32.25	-1.9118	2.8e-06
Rnf122	NC_000074.7	5537	3530	2799	1709	2679.33	447	769	986	1172	843.5	-1.53551	3.1e-06
Smarca5	NC_000074.7	4639	2689	2534	4047	3090	7831	7710	8099	5541	7295.25	1.42939	7.79e-08
Sorbs2	NC_000074.7	13340	3285	2574	3837	3232	6390	6063	6698	6987	6534.5	1.18938	1.09e-07
Stxbp2	NC_000074.7	3896	374	503	257	378	61	103	158	194	129	-1.41109	0.000265823
Tarbp1	NC_000074.7	6431	102	84	117	101	176	232	272	179	214.75	1.25757	8.7e-05
Tk2	NC_000074.7	2951	1304	972	573	949.667	191	358	271	454	318.5	-1.44126	3.38e-05
Tmem38a	NC_000074.7	3080	694	686	747	709	255	269	379	340	310.75	-1.02436	2.35e-05
Trmt1	NC_000074.7	4726	510	398	297	401.667	85	94	118	203	125	-1.54403	1.33e-05
Upf1	NC_000074.7	5152	3360	2974	7003	4445.67	6420	6241	12073	9612	8586.5	1.11626	0.00108293
Usb1	NC_000074.7	2435	139	169	50	119.333	12	8	36	39	23.75	-2.19261	0.000296776
Zfp276	NC_000074.7	5329	134	104	53	97	47	14	27	41	32.25	-1.40646	0.0139
Olfr972	NC_000075.7	945	17	18	20	18.3333	53	65	43	36	49.25	1.61284	0.00300704
Gm17399	NC_000075.7	1187	192	142	204	179.333	502	343	337	297	369.75	1.24223	0.000215052
Gm46153	NC_000075.7	381	10	4	7	7	71	13	10	26	30	2.34056	0.0110806
Iqcf5	NC_000075.7	544	774	1073	1289	1045.33	2061	1668	2077	1549	1838.75	1.01038	0.000198835
LOC115487155	NC_000075.7	23668	3	7	1	3.66667	2	6	12	81	25.25	2.87376	0.0209338
Spesp1	NC_000075.7	3013	202	153	113	156	27	88	71	92	69.5	-1.0362	0.0241454
Timm8b	NC_000075.7	527	3450	3957	5077	4161.33	9362	8123	8393	6012	7972.5	1.13577	2.31e-05
Tlr9	NC_000075.7	3471	12	16	33	20.3333	62	43	116	112	83.25	2.19945	4.38e-05
A730043L09Rik	NC_000075.7	1205	40	61	59	53.3333	11	21	26	26	21	-1.18606	0.0365463
Dipk2a	NC_000075.7	3950	2930	2792	3672	3131.33	6718	6425	5413	4663	5804.75	1.0829	2.83e-05
Dusp7	NC_000075.7	3213	5433	5153	5517	5367.67	1190	1530	2330	3572	2155.5	-1.17881	0.000204579
Gm31114	NC_000075.7	1493	389	308	105	267.333	67	72	98	67	76	-1.65661	0.000185019
Gm39389	NC_000075.7	628	5	12	4	7	30	17	18	30	23.75	1.95574	0.016919
Gm39439	NC_000075.7	2037	14	21	15	16.6667	32	40	47	36	38.75	1.3903	0.0162093
Tmed3	NC_000075.7	1324	928	929	520	792.333	231	230	219	280	240	-1.55615	5.6e-08
1700034K08Rik	NC_000075.7	617	276	253	469	332.667	844	805	776	506	732.75	1.33586	3.97e-05
Cox7a2	NC_000075.7	754	5665	5079	7971	6238.33	16899	11656	10449	9551	12138.8	1.16752	0.000159396
Gm26787	NC_000075.7	607	33	31	48	37.3333	117	80	116	63	94	1.53007	0.000785949
Manf	NC_000075.7	868	3169	4939	3904	4004	615	2043	2511	1527	1674	-1.10955	0.00293244
Oaf	NC_000075.7	2388	30	18	10	19.3333	2	6	3	4	3.75	-2.22495	0.0306589
Pclaf	NC_000075.7	2387	11	17	25	17.6667	65	26	39	27	39.25	1.37686	0.0430103
Gm15520	NC_000075.7	51315	7	13	25	15	34	223	34	91	95.5	2.8279	4.18e-05
Gm32014	NC_000075.7	4163	58	32	98	62.6667	166	145	114	98	130.75	1.25864	0.00695735
Hykk	NC_000075.7	5103	54	65	44	54.3333	63	175	173	62	118.25	1.28221	0.0101116
Msl2	NC_000075.7	5674	103	65	184	117.333	274	345	381	254	313.5	1.59386	1.6e-05
Pate1	NC_000075.7	389	3	2	1	2	8	16	7	12	10.75	2.58104	0.0407213
1700017B05Rik	NC_000075.7	6115	1099	672	520	763.667	52	99	206	182	134.75	-2.38161	3.64e-09
Dcps	NC_000075.7	1194	1197	1137	823	1052.33	327	348	296	370	335.25	-1.48056	2.6e-09
Rp9	NC_000075.7	1142	963	1104	773	946.667	142	333	407	489	342.75	-1.33035	0.000103241
Ccr9	NC_000075.7	4392	33	8	6	15.6667	0	2	1	2	1.25	-3.54117	0.0115987
Gm51710	NC_000075.7	5981	7	6	13	8.66667	32	19	48	16	28.75	1.92286	0.0136134
LOC118567667	NC_000075.7	8698	4	1	1	2	27	4	9	13	13.25	2.93991	0.0215907
Loxl1	NC_000075.7	3338	105	181	130	138.667	30	63	50	96	59.75	-1.06493	0.0165541
Nudt16	NC_000075.7	3802	48	68	27	47.6667	16	8	16	14	13.5	-1.63735	0.0119836
Polr2m	NC_000075.7	2472	427	453	205	361.667	53	114	134	143	111	-1.56581	5.61e-05
Ccnb2	NC_000075.7	1541	14627	13659	11675	13320.3	4945	5438	6592	6238	5803.25	-1.03474	6.86e-07
Cmtm7	NC_000075.7	1137	6	4	9	6.33333	17	8	75	26	31.5	2.46764	0.00606458
Gm39476	NC_000075.7	1663	384	249	437	356.667	120	60	103	118	100.25	-1.6509	4.04e-06
Slc25a20	NC_000075.7	1746	110	178	111	133	25	61	76	63	56.25	-1.08909	0.0142629
Twf2	NC_000075.7	1594	1038	1145	812	998.333	174	270	365	321	282.5	-1.66924	8.39e-10
Arcn1	NC_000075.7	3456	13592	11913	8195	11233.3	2688	3582	4912	5795	4244.25	-1.26253	1.01e-05
Oaz2	NC_000075.7	1844	2533	1532	1040	1701.67	287	314	536	572	427.25	-1.85849	6.47e-08
Lactb	NC_000075.7	2042	272	318	377	322.333	722	625	677	487	627.75	1.15627	3.88e-05
Ppan	NC_000075.7	1671	1606	2005	1238	1616.33	166	295	464	385	327.5	-2.15701	2.35e-12
Prkar2a	NC_000075.7	4973	2553	3195	2367	2705	749	863	1210	1777	1149.75	-1.0856	0.000199933
Anapc13	NC_000075.7	1806	673	643	1059	791.667	1792	1303	1453	1190	1434.5	1.05688	0.000415253
Isl2	NC_000075.7	3608	316	356	155	275.667	82	100	144	148	118.5	-1.06633	0.0053542
Mei4	NC_000075.7	6278	113	125	128	122	1568	147	829	154	674.5	2.73575	0.0195324
Smco4	NC_000075.7	1545	50	55	55	53.3333	119	68	154	66	101.75	1.12497	0.0169192
Tmem42	NC_000075.7	1282	769	920	764	817.667	266	356	388	371	345.25	-1.07867	2.43e-06
Rrp9	NC_000075.7	1537	275	290	115	226.667	12	25	78	43	39.5	-2.38893	5.63e-06
Snx1	NC_000075.7	2079	298	289	150	245.667	55	88	88	106	84.25	-1.39573	0.000146914
Cdc37	NC_000075.7	1741	954	1051	865	956.667	79	195	290	352	229	-1.93276	1.21e-07
Hyal2	NC_000075.7	2316	750	1004	502	752	92	120	145	140	124.25	-2.43578	6.32e-17
Pomgnt2	NC_000075.7	2607	81	130	21	77.3333	21	40	23	22	26.5	-1.37554	0.0358639
Snx22	NC_000075.7	2585	217	186	115	172.667	61	59	37	54	52.75	-1.53493	0.000139933
Cyp11a1	NC_000075.7	3137	76	61	74	70.3333	126	104	188	122	135	1.11251	0.00319647
Fdx2	NC_000075.7	959	88	57	93	79.3333	19	27	31	33	27.5	-1.37351	0.00385151
Cnn1	NC_000075.7	2117	695	482	471	549.333	128	131	253	390	225.5	-1.1547	0.00330448
Aagab	NC_000075.7	5341	557	613	346	505.333	74	176	159	237	161.5	-1.50954	2.75e-05
Abhd14a	NC_000075.7	1770	258	203	112	191	27	59	91	114	72.75	-1.27072	0.00864677
Anxa2	NC_000075.7	1799	1298	1644	1164	1368.67	279	576	884	540	569.75	-1.11421	0.000827048
Ap1m2	NC_000075.7	2596	4896	3378	2698	3657.33	1429	1587	1668	1732	1604	-1.03086	0.000110047
Apeh	NC_000075.7	2465	1133	1251	884	1089.33	345	343	537	504	432.25	-1.17216	8.09e-06
Arih1	NC_000075.7	16963	716	668	1151	845	1814	1710	1634	1384	1635.5	1.14379	4.27e-05
Arih2	NC_000075.7	9693	244	246	156	215.333	55	79	70	121	81.25	-1.25777	0.00060533
Atp2c1	NC_000075.7	5407	6762	5871	9709	7447.33	16980	16919	21199	16530	17907	1.44381	2.26e-09
Bsn	NC_000075.7	19166	99	110	16	75	3	6	29	33	17.75	-1.96991	0.0178831
Cep63	NC_000075.7	5487	247	346	230	274.333	73	126	84	112	98.75	-1.30885	4.53e-05
Cfap300	NC_000075.7	1685	6946	5162	4500	5536	1376	1373	1151	1963	1465.75	-1.75798	1.36e-11
Clk3	NC_000075.7	4868	1365	1329	1010	1234.67	317	371	581	573	460.5	-1.27156	3.14e-06
Cnot10	NC_000075.7	4133	449	474	371	431.333	61	151	175	133	130	-1.58347	2e-06
Csk	NC_000075.7	4412	195	149	236	193.333	40	72	63	81	64	-1.4418	5.45e-05
Cyb561d2	NC_000075.7	2082	1459	1872	1367	1566	434	597	523	755	577.25	-1.27942	8.84e-08
Dalrd3	NC_000075.7	3819	238	223	189	216.667	39	94	80	92	76.25	-1.36079	0.000130038
Ecsit	NC_000075.7	2688	361	410	215	328.667	47	106	127	118	99.5	-1.58094	2.2e-05
Ephb1	NC_000075.7	4667	19	78	77	58	12	9	0	23	11	-2.21232	0.0102749
Esyt3	NC_000075.7	5248	259	245	173	225.667	69	126	112	67	93.5	-1.10766	0.00282016
Fam76b	NC_000075.7	8795	206	248	397	283.667	437	617	580	447	520.25	1.05396	0.000473821
Fam81a	NC_000075.7	4266	16	13	9	12.6667	48	17	35	25	31.25	1.50328	0.038762
Fbxl2	NC_000075.7	10965	771	620	401	597.333	130	202	190	264	196.5	-1.46081	4.14e-06
Fxyd6	NC_000075.7	3786	298	185	33	172	15	8	7	9	9.75	-3.96693	6.17e-10
Hmbs	NC_000075.7	1757	582	778	451	603.667	72	152	158	301	170.75	-1.68909	1.03e-05
Hmgn3	NC_000075.7	2107	514	710	949	724.333	222	377	127	179	226.25	-1.48829	8.38e-05
Ints14	NC_000075.7	3215	2016	1885	1637	1846	612	618	879	1208	829.25	-1.00414	0.000270307
Kirrel3	NC_000075.7	47989	101	141	69	103.667	21	42	27	20	27.5	-1.74329	0.000298741
Med17	NC_000075.7	7313	6018	5824	2967	4936.33	1137	1700	1883	1907	1656.75	-1.4258	8.65e-07
Mindy2	NC_000075.7	10461	16	33	25	24.6667	56	63	67	61	61.75	1.50499	0.00162606
Mlh1	NC_000075.7	5165	389	362	413	388	99	171	149	254	168.25	-1.05974	0.000911859
Mlip	NC_000075.7	4777	203	202	273	226	517	470	256	352	398.75	1.01889	0.00357861
Mrpl3	NC_000075.7	8707	1316	1456	893	1221.67	322	380	510	521	433.25	-1.33895	5.44e-07
Mrpl4	NC_000075.7	8452	2680	2423	2067	2390	738	974	664	1410	946.5	-1.1844	2.7e-05
Mto1	NC_000075.7	2508	908	585	479	657.333	266	252	191	335	261	-1.17172	0.000369951
Nphp3	NC_000075.7	6426	284	235	160	226.333	49	93	74	159	93.75	-1.13997	0.00664575
Pde4a	NC_000075.7	7460	91	57	46	64.6667	14	8	29	23	18.5	-1.65811	0.00605078
Phldb1	NC_000075.7	9979	25	48	90	54.3333	97	96	100	121	103.5	1.11529	0.0176283
Pkm	NC_000075.7	7687	6447	5419	3745	5203.67	1543	1755	1723	3147	2042	-1.20435	5.29e-05
Pknox2	NC_000075.7	5168	17	39	40	32	114	73	123	96	101.5	1.86168	3.24e-05
Pls1	NC_000075.7	6348	5355	4933	8532	6273.33	11632	13553	15240	13160	13396.2	1.26866	2.04e-07
Pou2f3	NC_000075.7	2846	88	40	46	58	4	15	4	26	12.25	-2.1305	0.00363903
Ppp2r3d	NC_000075.7	5895	192	287	205	228	86	79	102	100	91.75	-1.13645	0.000347974
Qars	NC_000075.7	2501	5729	5661	5174	5521.33	1493	2224	2092	3199	2252	-1.14523	3.25e-06
Rbm7	NC_000075.7	1919	9616	8310	4818	7581.33	3221	2805	2686	2496	2802	-1.2562	2.1e-05
Rbpms2	NC_000075.7	2234	11443	7302	5753	8166	2878	2886	3353	3380	3124.25	-1.22839	1.07e-05
Rnf111	NC_000075.7	5431	1204	1211	1799	1404.67	3159	3660	4051	3547	3604.25	1.53411	7.04e-12
Rps27l	NC_000075.7	2748	6442	6623	8997	7354	18035	12834	15147	10205	14055.2	1.13738	9.01e-05
Scamp5	NC_000075.7	7460	353	641	419	471	44	94	133	267	134.5	-1.67814	0.000205623
Shisa5	NC_000075.7	2791	1500	1364	1137	1333.67	299	417	579	1022	579.25	-1.07269	0.00265434
Slc25a38	NC_000075.7	4862	999	757	437	731	206	150	231	246	208.25	-1.65053	7.57e-07
Tex264	NC_000075.7	2025	2607	2632	1677	2305.33	288	386	448	598	430	-2.27532	2.14e-17
Trpc1	NC_000075.7	4853	18	22	24	21.3333	61	70	54	32	54.25	1.54075	0.00443368
Ube2q2	NC_000075.7	3547	340	350	445	378.333	951	1086	772	694	875.75	1.40039	2.98e-07
Ubl7	NC_000075.7	1714	2170	2138	2340	2216	750	1180	840	1193	990.75	-1.00085	1.5e-05
Yipf2	NC_000075.7	2181	338	248	202	262.667	59	99	120	160	109.5	-1.1273	0.00273701
Zfp445	NC_000075.7	8754	251	274	348	291	691	599	385	470	536.25	1.08251	0.000718089
Zpr1	NC_000075.7	3092	489	740	422	550.333	94	230	207	224	188.75	-1.39323	2.91e-05
Olfr805	NC_000076.7	960	33	51	49	44.3333	98	105	84	90	94.25	1.27472	0.00137268
Tspyl4	NC_000076.7	3900	359	343	395	365.667	543	695	803	630	667.75	1.03668	1.33e-05
2310011J03Rik	NC_000076.7	1659	297	377	219	297.667	46	69	51	92	64.5	-2.04976	1.62e-09
Btg1	NC_000076.7	5010	898	933	1474	1101.67	2459	2948	3664	2320	2847.75	1.54832	4.51e-09
Gm29916	NC_000076.7	460	18	31	38	29	55	107	79	30	67.75	1.41154	0.0136307
Gm33361	NC_000076.7	14027	143	148	150	147	372	181	226	257	259	1.01937	0.00514559
Gm40783	NC_000076.7	3864	13	4	8	8.33333	28	18	24	24	23.5	1.66797	0.0366876
Klf16	NC_000076.7	2652	727	596	459	594	59	130	157	273	154.75	-1.81927	3.58e-06
LOC118567819	NC_000076.7	4064	52	60	109	73.6667	176	168	243	122	177.25	1.45646	0.000263153
LOC118567836	NC_000076.7	9691	42	44	64	50	84	94	103	142	105.75	1.24473	0.00139238
Neurog3	NC_000076.7	1540	98	78	69	81.6667	41	34	29	40	36	-1.00726	0.0306816
Tpgs1	NC_000076.7	1073	311	677	384	457.333	34	141	161	133	117.25	-1.81702	2.44e-05
Zbtb39	NC_000076.7	5968	70	72	99	80.3333	197	287	395	332	302.75	2.07288	1.26e-11
4933407G14Rik	NC_000076.7	1262	40	43	69	50.6667	169	82	97	85	108.25	1.31171	0.00542598
Gm2539	NC_000076.7	1298	51	40	27	39.3333	6	4	3	27	10	-1.85278	0.0316673
Gm30906	NC_000076.7	558	2	1	0	1	53	204	439	3	174.75	7.5816	0.000102872
Gm34267	NC_000076.7	1177	104	68	133	101.667	6	31	15	10	15.5	-2.55981	5.86e-06
Gm36283	NC_000076.7	392	74	88	116	92.6667	211	148	227	214	200	1.29377	0.000103241
Gm40602	NC_000076.7	444	480	510	748	579.333	1196	1221	1073	868	1089.5	1.1033	7.25e-05
Gm51757	NC_000076.7	1049	4	18	14	12	8	34	125	140	76.75	2.80458	0.000431775
LOC118567806	NC_000076.7	1745	33	34	62	43	120	81	102	73	94	1.3293	0.0035591
LOC118567833	NC_000076.7	637	4	6	2	4	32	20	12	16	20	2.53383	0.00676702
Perp	NC_000076.7	1901	75	52	26	51	109	152	107	118	121.5	1.41196	0.00125691
Akap12	NC_000076.7	6247	2255	2736	4045	3012	7102	6844	6128	5165	6309.75	1.26328	3.46e-06
Efna2	NC_000076.7	2131	287	175	136	199.333	12	24	48	51	33.75	-2.44012	2.53e-07
Fabp7	NC_000076.7	762	165	325	349	279.667	744	525	375	306	487.5	1.02978	0.012919
Gadd45b	NC_000076.7	1266	65	108	77	83.3333	32	44	26	34	34	-1.11269	0.0173537
Gja1	NC_000076.7	3208	29	78	62	56.3333	172	307	207	228	228.5	2.19796	1.73e-09
Gm38485	NC_000076.7	18963	10	17	23	16.6667	65	30	36	44	43.75	1.60381	0.00975009
Snrpd3	NC_000076.7	604	1560	1323	2019	1634	12345	8720	7449	4884	8349.5	2.56762	7.77e-15
Snrpf	NC_000076.7	813	999	1045	1466	1170	2715	2164	2350	1515	2186	1.10342	0.000224843
Snx3	NC_000076.7	1377	5084	4099	3739	4307.33	1739	1748	2051	1884	1855.5	-1.04774	3.64e-06
Dohh	NC_000076.7	1438	66	151	88	101.667	11	37	27	30	26.25	-1.79409	0.00041989
Fstl3	NC_000076.7	1953	78	61	47	62	4	7	11	7	7.25	-2.94455	1.44e-06
Gm4767	NC_000076.7	4264	4	14	29	15.6667	2	3	1	0	1.5	-3.1679	0.0216758
Hey2	NC_000076.7	2532	40	29	59	42.6667	124	81	79	61	86.25	1.22168	0.0134432
Nus1	NC_000076.7	4614	2627	2383	3081	2697	5094	4791	5610	4791	5071.5	1.0902	5.67e-07
Gm20758	NC_000076.7	2171	73	80	208	120.333	290	231	189	239	237.25	1.18039	0.005171
Gm34043	NC_000076.7	999	171	176	133	160	42	111	62	60	68.75	-1.06095	0.0101017
Ube2g2	NC_000076.7	1982	1709	1462	988	1386.33	439	423	566	881	577.25	-1.11794	0.000390738
Mob3a	NC_000076.7	2838	115	147	77	113	35	22	27	23	26.75	-1.8881	3.74e-05
Scamp4	NC_000076.7	1802	888	772	389	683	112	184	246	394	234	-1.42021	0.000395151
Ptges3	NC_000076.7	1954	12037	14795	20065	15632.3	34373	42851	37253	32856	36833.2	1.4197	1.44e-09
Cactin	NC_000076.7	2724	245	367	265	292.333	57	100	134	131	105.5	-1.31629	0.000106556
Madcam1	NC_000076.7	1441	77	62	31	56.6667	7	14	7	20	12	-2.10089	0.00115808
Atp5b	NC_000076.7	1879	13483	10748	8864	11031.7	3300	3797	4914	6180	4547.75	-1.13161	1.83e-05
Nudt4	NC_000076.7	3213	445	568	639	550.667	1207	1484	756	956	1100.75	1.1917	7.89e-05
Oaz1	NC_000076.7	1075	15215	12481	8577	12091	1789	2132	2987	3969	2719.25	-2.0129	3.67e-12
Gm36771	NC_000076.7	803	2	0	0	0.666667	4	16	10	31	15.25	4.61678	0.0037095
Gstt3	NC_000076.7	1894	132	307	104	181	20	14	43	54	32.75	-2.31034	8.49e-06
Hmga2	NC_000076.7	3817	333	290	479	367.333	695	775	1100	1097	916.75	1.48113	3.01e-08
Il22	NC_000076.7	1401	178	101	180	153	613	385	226	263	371.75	1.495	0.00048488
Pias4	NC_000076.7	1673	1331	896	786	1004.33	172	229	492	630	380.75	-1.27783	0.00155601
Rab21	NC_000076.7	1873	787	863	1154	934.667	1697	2124	1724	1287	1708	1.05658	9.52e-05
Fam207a	NC_000076.7	3539	650	889	683	740.667	101	245	310	186	210.5	-1.66074	4.88e-07
Gamt	NC_000076.7	1036	53	72	32	52.3333	11	19	25	11	16.5	-1.4994	0.0165496
Gm26564	NC_000076.7	680	198	257	419	291.333	678	434	537	473	530.5	1.06944	0.00173964
Ndufa4l2	NC_000076.7	1152	102	49	14	55	2	3	10	9	6	-3.08184	0.000200583
Thop1	NC_000076.7	2585	180	256	238	224.667	54	98	127	113	98	-1.03979	0.00294002
Fzr1	NC_000076.7	2254	1658	1694	1328	1560	453	567	582	795	599.25	-1.22476	2.91e-07
Lats1	NC_000076.7	7287	37	33	53	41	63	80	121	42	76.5	1.07672	0.0383839
Bsg	NC_000076.7	1752	4115	3547	3381	3681	757	907	990	1389	1010.75	-1.71284	2.12e-13
Cdk4	NC_000076.7	1420	221	287	178	228.667	13	61	72	71	54.25	-1.94184	2.02e-05
Rassf3	NC_000076.7	3948	877	697	1102	892	1400	1764	2065	1249	1619.5	1.03394	0.000195781
Slc5a8	NC_000076.7	5331	27	16	21	21.3333	38	68	62	39	51.75	1.43885	0.00814803
Tac2	NC_000076.7	884	648	822	731	733.667	1124	1026	1452	1847	1362.25	1.05708	2.91e-05
Lsm7	NC_000076.7	603	1700	1547	2512	1919.67	4217	2994	3920	2641	3443	1.04071	0.000505745
Nrbf2	NC_000076.7	3244	742	679	466	629	171	294	263	326	263.5	-1.10727	0.000165201
R3hdm4	NC_000076.7	1840	1629	1325	1819	1591	3352	2860	4637	2803	3413	1.27904	1.66e-06
Rps12	NC_000076.7	833	454	425	788	555.667	1360	1292	1160	829	1160.25	1.26024	7.46e-05
Glipr1	NC_000076.7	1322	17	15	29	20.3333	94	42	26	43	51.25	1.56174	0.0169285
Mrpl42	NC_000076.7	689	1960	2435	3389	2594.67	5965	4643	3986	3749	4585.75	1.02817	0.000611846
Sirt1	NC_000076.7	3910	561	736	890	729	1670	2189	1419	1229	1626.75	1.34954	2.17e-06
Gstt4	NC_000076.7	1183	40	14	45	33	217	287	97	130	182.75	2.65683	6.82e-08
Smarcb1	NC_000076.7	1657	1977	2036	1477	1830	532	820	775	963	772.5	-1.09165	1.08e-05
Tspan31	NC_000076.7	1936	859	849	820	842.667	184	298	379	485	336.5	-1.18167	6.56e-05
Wdr18	NC_000076.7	3000	977	1685	1016	1226	67	210	195	208	170	-2.70314	8.09e-16
Dnajc14	NC_000076.7	4365	5058	6280	5111	5483	1024	2400	2531	1922	1969.25	-1.32499	2.68e-06
Lmnb2	NC_000076.7	3780	83	102	95	93.3333	31	37	31	43	35.5	-1.22415	0.00314064
Slc39a3	NC_000076.7	3831	22	39	27	29.3333	6	9	5	13	8.25	-1.66516	0.0325687
Afg1l	NC_000076.7	3137	712	648	501	620.333	230	242	267	350	272.25	-1.02934	0.0001326
Ahi1	NC_000076.7	6522	41	14	34	29.6667	61	54	51	60	56.5	1.09819	0.0470789
Arhgap9	NC_000076.7	2857	94	142	39	91.6667	10	44	23	33	27.5	-1.59403	0.00819503
Atp23	NC_000076.7	5828	922	864	751	845.667	205	279	357	410	312.75	-1.2858	1.24e-06
Cdk2	NC_000076.7	2657	276	340	224	280	104	111	89	143	111.75	-1.15572	0.000248087
Cfap410	NC_000076.7	2162	1159	1194	962	1105	224	401	416	513	388.5	-1.36202	4.45e-07
Csnk1g2	NC_000076.7	2703	223	251	181	218.333	86	66	79	111	85.5	-1.18132	0.000433708
Dazap1	NC_000076.7	2309	24	34	58	38.6667	75	137	146	126	121	1.81098	1.6e-05
Dctn2	NC_000076.7	2532	510	504	505	506.333	138	126	187	253	176	-1.3674	2.07e-06
Derl3	NC_000076.7	1344	3491	3122	2440	3017.67	663	756	746	967	783	-1.78717	3.82e-15
Dip2a	NC_000076.7	6806	34	38	24	32	103	117	104	52	94	1.7434	0.000187584
Dnajb12	NC_000076.7	3062	203	175	139	172.333	44	76	71	77	67	-1.21105	0.000696057
Dnmt3l	NC_000076.7	2670	5598	4003	2681	4094	813	874	1344	2253	1321	-1.50301	2.76e-05
Dse	NC_000076.7	4932	2218	2077	2202	2165.67	3997	4328	5135	3826	4321.5	1.17081	4.3e-08
Fbxo7	NC_000076.7	7088	2264	2135	1376	1925	703	569	462	695	607.25	-1.48606	1.97e-07
Ggt1	NC_000076.7	2976	324	350	273	315.667	72	134	146	198	137.5	-1.05583	0.0018828
Grm1	NC_000076.7	8524	30	70	61	53.6667	80	91	106	137	103.5	1.1193	0.00826479
Hcfc2	NC_000076.7	7445	463	436	493	464	919	762	1020	924	906.25	1.14316	1.09e-06
Hmg20b	NC_000076.7	2170	277	293	310	293.333	67	87	168	176	124.5	-1.09047	0.00289569
Lrriq1	NC_000076.7	7741	188	134	171	164.333	369	273	214	306	290.5	1.00869	0.00291457
Map2k2	NC_000076.7	2537	899	846	602	782.333	268	243	304	337	288	-1.27638	1.26e-06
Map7	NC_000076.7	7719	325	362	363	350	563	632	795	642	658	1.08221	2.9e-06
Mars1	NC_000076.7	4681	298	301	187	262	65	92	116	132	101.25	-1.22277	0.00038944
Mier2	NC_000076.7	7601	1003	913	809	908.333	289	353	486	443	392.75	-1.05326	3.04e-05
Myo1a	NC_000076.7	3649	22	42	50	38	59	50	63	135	76.75	1.17713	0.0259299
Nabp2	NC_000076.7	2243	479	416	536	477	142	207	246	199	198.5	-1.10395	4.81e-05
Os9	NC_000076.7	5338	1663	1805	1724	1730.67	505	643	826	930	726	-1.09753	3.21e-06
Osbpl8	NC_000076.7	7915	3626	3530	4916	4024	7233	8465	8828	7140	7916.5	1.15333	2.09e-07
Pcdh15	NC_000076.7	27437	1415	1617	1753	1595	3522	2741	2853	2190	2826.5	1.02514	0.000152785
Plagl1	NC_000076.7	5339	50	34	55	46.3333	157	142	136	84	129.75	1.67755	5.12e-05
Plekhj1	NC_000076.7	1328	1725	1758	1518	1667	487	591	670	719	616.75	-1.27332	1.94e-09
Plpp2	NC_000076.7	1651	324	203	95	207.333	51	53	55	92	62.75	-1.58307	0.000522527
Polrmt	NC_000076.7	3881	674	640	584	632.667	192	343	213	377	281.25	-1.01774	0.000502419
Ppil6	NC_000076.7	1354	106	90	129	108.333	229	158	224	164	193.75	1.02817	0.0033957
Prep	NC_000076.7	6560	4247	3253	3184	3561.33	827	1051	1487	2487	1463	-1.15189	0.000535702
Prmt2	NC_000076.7	2200	1986	1851	1349	1728.67	501	528	869	1053	737.75	-1.08291	0.000331009
Raet1d	NC_000076.7	1476	95	278	245	206	727	347	329	434	459.25	1.38649	0.0011788
Raet1e	NC_000076.7	1739	268	200	131	199.667	28	39	78	90	58.75	-1.63576	0.000275313
Reep6	NC_000076.7	2375	170	158	143	157	37	59	95	67	64.5	-1.13187	0.00366166
Rexo1	NC_000076.7	10087	376	347	294	339	57	69	112	166	101	-1.60802	9.72e-06
Rnf126	NC_000076.7	6364	679	467	525	557	138	151	207	236	183	-1.4549	3.54e-07
Rufy2	NC_000076.7	10303	146	161	196	167.667	262	552	335	272	355.25	1.25436	0.000166853
Sgta	NC_000076.7	2745	1281	1272	627	1060	104	161	117	186	142	-2.74889	1.15e-18
Slc19a1	NC_000076.7	3694	392	282	124	266	65	52	48	94	64.75	-1.88415	1.6e-05
Smpd2	NC_000076.7	1930	124	132	84	113.333	20	29	19	43	27.75	-1.87687	3.16e-05
Stat6	NC_000076.7	3805	3226	3499	2336	3020.33	868	1524	1287	1613	1323	-1.03931	6.4e-05
Sumo3	NC_000076.7	3221	16307	14500	10591	13799.3	2395	2979	3821	4935	3532.5	-1.82105	3.97e-12
Tbc1d32	NC_000076.7	9206	109	70	158	112.333	184	262	422	253	280.25	1.47775	8.17e-05
Tcf3	NC_000076.7	3771	343	302	263	302.667	92	125	168	131	129	-1.07335	0.000459966
Themis	NC_000076.7	6497	67	124	102	97.6667	184	262	238	143	206.75	1.26826	0.000436556
Timeless	NC_000076.7	8139	3029	2267	1793	2363	541	783	962	1180	866.5	-1.30819	6.72e-06
Tnfaip3	NC_000076.7	4778	4	13	11	9.33333	24	37	33	21	28.75	1.80945	0.0130844
Trappc10	NC_000076.7	6354	130	111	196	145.667	227	247	367	287	282	1.1211	0.000470988
Tspan8	NC_000076.7	1874	356	499	472	442.333	1092	726	624	628	767.5	1.00672	0.00200833
Wasf1	NC_000076.7	2848	246	213	336	265	1042	977	953	580	888	1.94015	1.96e-10
Gm11954	NC_000077.7	598	85	99	120	101.333	107	377	181	206	217.75	1.25873	0.00229649
0610009L18Rik	NC_000077.7	619	79	92	78	83	7	32	44	42	31.25	-1.27529	0.0246126
Adora2b	NC_000077.7	1844	204	406	175	261.667	44	57	108	97	76.5	-1.61665	9.09e-05
Ccdc42os	NC_000077.7	1335	34	101	26	53.6667	7	21	5	25	14.5	-1.73312	0.0243925
Gm46303	NC_000077.7	2640	7	11	25	14.3333	1	2	0	0	0.75	-4.05395	0.009335
LOC118567935	NC_000077.7	5684	67	88	134	96.3333	270	331	258	231	272.5	1.68827	2.25e-07
Med9	NC_000077.7	3013	789	770	714	757.667	248	397	260	455	340	-1.0009	0.000278164
Slc35e4	NC_000077.7	3059	333	307	197	279	100	106	99	166	117.75	-1.08844	0.00153448
Sox15	NC_000077.7	1138	523	1130	699	784	152	312	223	248	233.75	-1.57702	5.96e-07
2610035D17Rik	NC_000077.7	1848	264	236	103	201	30	32	61	66	47.25	-1.94719	1.22e-05
2610507I01Rik	NC_000077.7	2905	18	12	21	17	99	42	66	82	72.25	2.27972	1.57e-05
Cdkn2aipnl	NC_000077.7	1864	2727	2579	1654	2320	529	615	855	957	739	-1.50087	4.23e-08
Cnrip1	NC_000077.7	1614	12	17	23	17.3333	39	86	38	63	56.5	1.87155	0.000725424
Gm10466	NC_000077.7	2466	77	84	104	88.3333	126	159	164	198	161.75	1.03743	0.0011928
Gm12130	NC_000077.7	2453	169	157	205	177	447	380	365	293	371.25	1.26216	3.04e-05
Gm12290	NC_000077.7	2247	30	47	29	35.3333	16	3	2	7	7	-2.10306	0.0151455
Gm32249	NC_000077.7	4469	66	129	32	75.6667	3	16	15	8	10.5	-2.69454	6.36e-05
Gm35829	NC_000077.7	2552	50	98	49	65.6667	8	27	26	29	22.5	-1.39516	0.0175233
Gm51893	NC_000077.7	1004	16	16	37	23	90	44	39	34	51.75	1.39937	0.0302978
Hmga1b	NC_000077.7	1599	312	275	204	263.667	16	29	37	42	31	-2.94383	7.39e-16
Leap2	NC_000077.7	497	5	1	7	4.33333	30	14	12	11	16.75	2.16891	0.036811
LOC118567878	NC_000077.7	471	39	38	45	40.6667	175	171	112	130	147	2.04461	4.51e-08
LOC118567903	NC_000077.7	324	22	52	56	43.3333	144	111	96	106	114.25	1.60475	0.000239451
Sebox	NC_000077.7	1285	1441	1569	1261	1423.67	203	465	390	803	465.25	-1.48249	2.1e-05
Tex19.1	NC_000077.7	1740	3878	2894	1989	2920.33	1016	1027	1318	1775	1284	-1.03842	0.000594842
Tex19.2	NC_000077.7	2046	349	337	306	330.667	134	265	91	63	138.25	-1.07345	0.0218576
Ubald2	NC_000077.7	1482	29	22	35	28.6667	5	3	11	7	6.5	-1.97789	0.0153738
Fabp6	NC_000077.7	510	5	10	7	7.33333	15	18	36	29	24.5	1.90099	0.015583
Mpg	NC_000077.7	1745	290	333	228	283.667	55	72	147	170	111	-1.21435	0.00249331
Rnf187	NC_000077.7	1939	1808	1424	891	1374.33	330	309	377	536	388	-1.67317	3.29e-08
Snhg15	NC_000077.7	592	153	207	287	215.667	614	304	269	373	390	1.07458	0.00704444
Tax1bp3	NC_000077.7	1417	2493	2504	2002	2333	512	933	731	1115	822.75	-1.35658	2.17e-07
Tmem17	NC_000077.7	1370	56	68	73	65.6667	23	33	19	36	27.75	-1.07427	0.0334542
Tob1	NC_000077.7	2492	459	792	753	668	1128	2560	1329	1072	1522.25	1.36761	5.72e-05
Zfp735	NC_000077.7	3756	4160	3943	5521	4541.33	7726	8789	7702	8201	8104.5	1.01271	3.24e-06
Dhrs13	NC_000077.7	1744	119	207	66	130.667	41	47	29	33	37.5	-1.61383	0.000889012
Gm11682	NC_000077.7	964	0	1	0	0.333333	9	13	4	16	10.5	5.03518	0.00509192
Gm4926	NC_000077.7	1620	0	27	5	10.6667	70	50	99	75	73.5	2.99223	0.0280135
Mrpl12	NC_000077.7	981	1336	2290	1580	1735.33	372	702	881	767	680.5	-1.19388	6.12e-05
Ppia	NC_000077.7	746	4315	6231	8497	6347.67	18567	15697	9441	7848	12888.2	1.24342	0.000732342
Rpl23	NC_000077.7	1062	878	713	1423	1004.67	2485	2224	1815	1535	2014.75	1.20298	0.000168933
Tmem11	NC_000077.7	1511	1519	2246	1769	1844.67	465	941	838	965	802.25	-1.04558	0.000109825
Zfp39	NC_000077.7	3890	190	265	143	199.333	318	416	456	399	397.25	1.16286	6.79e-05
5730522E02Rik	NC_000077.7	1520	30	42	55	42.3333	99	84	92	77	88	1.24849	0.00330055
G6pc3	NC_000077.7	1543	145	146	141	144	53	68	52	65	59.5	-1.10571	0.00146246
Gm11665	NC_000077.7	1075	1909	1716	2852	2159	5622	3798	3773	3942	4283.75	1.18907	5.47e-05
Gm36005	NC_000077.7	1384	66	63	203	110.667	353	158	165	142	204.5	1.12108	0.0373312
Ppp3r1	NC_000077.7	2829	4432	3591	3383	3802	1408	1301	1950	1850	1627.25	-1.06336	1.17e-05
Gm42071	NC_000077.7	2099	46	58	24	42.6667	17	8	8	18	12.75	-1.56041	0.0262633
Lrrc59	NC_000077.7	2834	574	705	536	605	130	249	240	394	253.25	-1.11447	0.000682501
Pnpo	NC_000077.7	2036	707	821	391	639.667	136	164	220	192	178	-1.68577	6.08e-08
Ramp3	NC_000077.7	1397	561	522	381	488	37	53	103	136	82.25	-2.43737	1.31e-10
Syngr2	NC_000077.7	1558	1307	1216	850	1124.33	95	160	295	476	256.5	-2.01275	7.2e-07
Ykt6	NC_000077.7	2476	101	111	162	124.667	39	43	40	55	44.25	-1.32225	0.000728918
Galk1	NC_000077.7	1506	88	86	35	69.6667	13	18	10	21	15.5	-2.01174	0.000520166
Gm12279	NC_000077.7	3495	30	20	24	24.6667	80	95	47	42	66	1.60916	0.00271686
Krt27	NC_000077.7	1564	6	39	19	21.3333	94	18	76	27	53.75	1.58127	0.0461005
Nxn	NC_000077.7	2728	153	112	76	113.667	67	40	39	44	47.5	-1.07189	0.025403
Sap30l	NC_000077.7	1824	190	179	230	199.667	455	402	465	303	406.25	1.21433	4.59e-05
Tmem256	NC_000077.7	644	320	302	423	348.333	708	653	560	538	614.75	1.01008	0.000296146
Gm12339	NC_000077.7	997	10	27	18	18.3333	58	45	27	31	40.25	1.35091	0.0393292
Mrpl38	NC_000077.7	1411	645	877	634	718.667	79	195	179	207	165	-1.9746	9.13e-11
Taco1	NC_000077.7	2092	159	194	119	157.333	26	54	66	35	45.25	-1.63862	8.74e-05
Tbc1d10a	NC_000077.7	1913	665	638	373	558.667	63	71	108	114	89	-2.49921	3.06e-15
Arf2	NC_000077.7	2776	148	179	115	147.333	34	86	73	63	64	-1.04913	0.0103794
Eral1	NC_000077.7	2014	191	207	121	173	56	57	23	82	54.5	-1.49911	0.000909605
Mcrip1	NC_000077.7	1694	42	51	26	39.6667	5	7	14	11	9.25	-1.9477	0.00528696
Otx1	NC_000077.7	4116	488	377	222	362.333	109	123	153	122	126.75	-1.35655	8.28e-05
Tmub2	NC_000077.7	2684	62	96	74	77.3333	14	24	34	35	26.75	-1.37558	0.00538166
Cd68	NC_000077.7	1247	102	164	48	104.667	51	23	33	40	36.75	-1.31411	0.016919
Gm35117	NC_000077.7	2751	23	14	38	25	29	97	42	133	75.25	1.72099	0.00494316
Gpx3	NC_000077.7	1618	1115	847	540	834	69	69	119	126	95.75	-2.97727	5.65e-20
Igfbp3	NC_000077.7	4022	16	32	18	22	2	5	0	2	2.25	-3.10763	0.00448382
Narf	NC_000077.7	4412	988	791	558	779	213	242	358	503	329	-1.10508	0.00111917
Xbp1	NC_000077.7	2247	52	67	26	48.3333	2	7	10	13	8	-2.45879	0.000625409
Arhgdia	NC_000077.7	2130	1397	1443	914	1251.33	172	274	312	432	297.5	-1.93082	7.16e-11
Cox10	NC_000077.7	3164	6355	4911	4831	5365.67	1388	1768	2312	3987	2363.75	-1.04927	0.00120533
Pfn1	NC_000077.7	1847	6354	6912	6741	6669	1940	3175	2535	2899	2637.25	-1.17645	1.65e-08
Psmd3	NC_000077.7	2147	1253	933	541	909	248	237	340	317	285.5	-1.5156	2.28e-06
Sec61g	NC_000077.7	779	8502	7893	11266	9220.33	21347	16883	14077	12199	16126.5	1.01	0.000713179
Actg1	NC_000077.7	1953	2220	1793	1706	1906.33	389	653	574	905	630.25	-1.455	8.73e-08
Armc7	NC_000077.7	3467	297	361	194	284	54	121	107	114	99	-1.37061	0.000129278
Mrpl10	NC_000077.7	1686	1266	1277	879	1140.67	207	239	286	315	261.75	-1.96509	2.14e-15
Traf4	NC_000077.7	3269	356	310	234	300	51	78	89	107	81.25	-1.73762	8.93e-08
Dcxr	NC_000077.7	1789	219	265	154	212.667	50	54	140	103	86.75	-1.14403	0.00746233
Fn3krp	NC_000077.7	2599	4	12	15	10.3333	33	32	27	26	29.5	1.71244	0.016612
Limd2	NC_000077.7	3471	526	469	390	461.667	69	95	124	116	101	-2.03891	6.73e-13
Mgat4b	NC_000077.7	2429	313	253	241	269	50	79	93	138	90	-1.44018	4.64e-05
Nt5m	NC_000077.7	1596	369	544	465	459.333	76	183	196	148	150.75	-1.45028	8.39e-06
Krt10	NC_000077.7	10555	577	547	708	610.667	1182	1201	966	945	1073.5	1.001	9.47e-05
Slc25a11	NC_000077.7	2109	523	648	436	535.667	113	238	165	141	164.25	-1.54118	4.75e-07
1700012B07Rik	NC_000077.7	1527	25	6	21	17.3333	50	79	11	42	45.5	1.56441	0.0448374
Drg1	NC_000077.7	7070	889	1179	856	974.667	284	409	480	404	394.25	-1.14161	4.57e-06
Znrf3	NC_000077.7	7659	824	1372	1049	1081.67	131	388	425	707	412.75	-1.25754	0.00200463
Actr2	NC_000077.7	3684	9034	9924	15118	11358.7	17987	25825	25243	18250	21826.2	1.11887	1.6e-05
Tmem104	NC_000077.7	4733	100	148	108	118.667	31	39	56	83	52.25	-1.03161	0.0201087
Ugp2	NC_000077.7	3100	270	401	344	338.333	903	853	614	472	710.5	1.27672	8.88e-05
Tubg2	NC_000077.7	2542	6463	4600	2807	4623.33	827	915	1324	1271	1084.25	-1.94541	9.55e-11
1810010H24Rik	NC_000077.7	3417	138	202	137	159	34	47	71	45	49.25	-1.52392	7.49e-05
Aarsd1	NC_000077.7	1775	485	647	569	567	102	183	271	321	219.25	-1.22741	0.000331009
Aatf	NC_000077.7	20787	964	1152	718	944.667	144	420	408	389	340.25	-1.33175	9.22e-05
Abca9	NC_000077.7	7399	68	65	113	82	202	132	117	155	151.5	1.08492	0.00719409
Acap1	NC_000077.7	2632	99	67	25	63.6667	10	22	4	10	11.5	-2.31295	0.00115808
Afmid	NC_000077.7	6589	211	178	150	179.667	43	94	57	107	75.25	-1.11277	0.00490078
Arsg	NC_000077.7	8882	48	38	8	31.3333	1	2	0	18	5.25	-2.49119	0.0367235
Asb3	NC_000077.7	3407	355	566	691	537.333	2271	1563	981	655	1367.5	1.58494	0.0198557
Aspscr1	NC_000077.7	2338	840	841	523	734.667	80	181	143	259	165.75	-2.01362	3.95e-09
Atpaf2	NC_000077.7	4396	292	318	211	273.667	49	43	98	144	83.5	-1.57264	0.000165387
B3gntl1	NC_000077.7	6919	1026	688	568	760.667	253	266	278	417	303.5	-1.17597	0.000126019
Canx	NC_000077.7	4289	10213	9588	14249	11350	16416	24274	23904	25774	22592	1.15462	3.74e-07
Castor1	NC_000077.7	2424	388	276	214	292.667	59	45	83	136	80.75	-1.7178	2.05e-05
Ccdc57	NC_000077.7	7853	144	112	136	130.667	55	49	58	51	53.25	-1.12072	0.0026983
Cd300lf	NC_000077.7	1908	449	329	238	338.667	118	99	106	185	127	-1.26033	0.000400182
Cdk12	NC_000077.7	23557	939	1204	1654	1265.67	1700	2728	3007	2169	2401	1.0939	5.5e-05
Cdk5rap3	NC_000077.7	2656	239	413	188	280	43	65	89	88	71.25	-1.81647	1.06e-06
Cltc	NC_000077.7	6788	4071	3654	6084	4603	11417	12840	10271	9115	10910.8	1.43197	3.81e-08
Cnot8	NC_000077.7	4118	5316	4349	2314	3993	1005	1121	1441	1823	1347.5	-1.42219	5.61e-06
Cyb561	NC_000077.7	4246	110	71	73	84.6667	25	9	37	53	31	-1.30487	0.0273245
Cyth1	NC_000077.7	7227	65	78	81	74.6667	26	17	36	43	30.5	-1.12553	0.0247199
D11Wsu47e	NC_000077.7	4282	780	755	420	651.667	100	176	124	154	138.5	-2.07969	1.43e-11
Ddx56	NC_000077.7	4071	1597	1536	936	1356.33	235	540	430	554	439.75	-1.48439	1.86e-06
Dhrs11	NC_000077.7	2032	86	46	58	63.3333	17	14	13	20	16	-1.82205	0.000961975
Dppa1	NC_000077.7	2498	745	784	803	777.333	1780	1464	974	1491	1427.25	1.0694	0.000164373
Dus1l	NC_000077.7	2643	407	479	237	374.333	122	113	146	161	135.5	-1.30016	7.38e-05
Dusp14	NC_000077.7	3234	11665	11689	8142	10498.7	2977	3473	4189	4960	3899.75	-1.27393	9.67e-08
Ebf1	NC_000077.7	39939	35	121	58	71.3333	0	8	12	24	11	-2.56742	0.001006
Eif5a	NC_000077.7	2097	10257	8460	6863	8526.67	1783	1970	2349	3210	2328	-1.72319	5.29e-12
Eno3	NC_000077.7	5457	38	32	25	31.6667	3	3	6	9	5.25	-2.44775	0.0022204
Exoc7	NC_000077.7	3424	188	248	90	175.333	26	75	93	77	67.75	-1.23168	0.0113342
Fbxl20	NC_000077.7	10179	1982	1586	1017	1528.33	506	390	758	683	584.25	-1.23112	0.000118124
Flot2	NC_000077.7	5130	492	493	291	425.333	121	180	147	205	163.25	-1.2273	8.37e-05
Fnip1	NC_000077.7	7299	927	730	1101	919.333	1599	1891	1858	1520	1717	1.076	1.05e-05
Git1	NC_000077.7	3774	240	197	211	216	62	88	97	107	88.5	-1.13273	0.000365494
Gm11639	NC_000077.7	8941	39	31	74	48	103	97	89	85	93.5	1.15016	0.0107419
Gps1	NC_000077.7	2328	3234	3095	2131	2820	641	884	1228	1588	1085.25	-1.23792	3.94e-05
Grb7	NC_000077.7	4243	753	466	250	489.667	133	97	219	290	184.75	-1.27348	0.00412324
Hexdc	NC_000077.7	4532	367	539	241	382.333	80	126	97	134	109.25	-1.64581	1.16e-06
Hexim2	NC_000077.7	11669	1151	1643	1044	1279.33	352	565	626	679	555.5	-1.04747	0.000119158
Hgs	NC_000077.7	3653	746	726	665	712.333	147	249	299	359	263.5	-1.29034	7.23e-06
Hrob	NC_000077.7	3214	1258	1114	657	1009.67	338	397	407	477	404.75	-1.16185	5.23e-05
Inpp5k	NC_000077.7	4606	446	550	359	451.667	117	189	210	193	177.25	-1.19152	3.97e-05
Irf1	NC_000077.7	3359	1612	2079	1389	1693.33	147	528	757	756	547	-1.50159	0.000221768
Itgb3	NC_000077.7	5960	215	181	254	216.667	353	473	781	640	561.75	1.52701	2.7e-07
Jmjd6	NC_000077.7	2789	2310	2306	1632	2082.67	567	769	1107	942	846.25	-1.14694	1.85e-05
Map2k3	NC_000077.7	2177	32	43	27	34	6	10	8	9	8.25	-1.87732	0.00782166
Mapk7	NC_000077.7	3434	42	79	42	54.3333	17	26	18	21	20.5	-1.23053	0.0311699
Mbtd1	NC_000077.7	7365	3327	2645	3741	3237.67	7552	7004	7537	5480	6893.25	1.27571	4.13e-07
Med13	NC_000077.7	10540	651	802	1170	874.333	1149	1792	1847	1512	1575	1.01938	0.000145403
Med24	NC_000077.7	3513	262	277	214	251	51	117	137	128	108.25	-1.06882	0.00314555
Meioc	NC_000077.7	4813	33	55	41	43	124	93	117	67	100.25	1.42293	0.00121364
Mettl2	NC_000077.7	4945	28	69	71	56	6	16	18	32	18	-1.48873	0.0248499
Mfap4	NC_000077.7	1808	13	18	15	15.3333	2	4	0	0	1.5	-3.15399	0.0199607
Mgat1	NC_000077.7	7494	482	334	196	337.333	95	94	123	176	122	-1.32398	0.000566583
Mif4gd	NC_000077.7	1985	971	876	729	858.667	262	194	440	378	318.5	-1.2721	4.28e-05
Nat9	NC_000077.7	1330	1109	1422	1311	1280.67	226	634	569	689	529.5	-1.13096	0.000448375
Ndel1	NC_000077.7	3001	2546	1991	1835	2124	833	864	989	1067	938.25	-1.01717	1.43e-05
Neurl4	NC_000077.7	6595	87	106	90	94.3333	32	32	69	28	40.25	-1.05612	0.030631
Nipsnap1	NC_000077.7	7859	2200	1943	1549	1897.33	458	882	891	1071	825.5	-1.05991	0.000203927
Npm1	NC_000077.7	3519	13342	11747	17741	14276.7	35733	25497	23915	18378	25880.8	1.06523	0.000687824
Nprl3	NC_000077.7	3206	98	159	72	109.667	20	11	35	15	20.25	-2.25531	1.82e-05
Nup88	NC_000077.7	3047	5120	4253	2427	3933.33	1270	1494	1711	1826	1575.25	-1.16689	4.99e-05
Pcyt2	NC_000077.7	2499	77	51	55	61	9	20	27	41	24.25	-1.20372	0.0457054
Pdk2	NC_000077.7	2603	28	46	14	29.3333	6	13	5	9	8.25	-1.66397	0.0464272
Pigs	NC_000077.7	2488	1090	818	474	794	297	217	324	439	319.25	-1.16033	0.000981878
Pold2	NC_000077.7	1694	815	876	511	734	164	152	187	277	195	-1.75467	4.29e-09
Psmd11	NC_000077.7	2968	5523	3980	3318	4273.67	1043	1134	1764	2540	1620.25	-1.26378	8.64e-05
Qrich2	NC_000077.7	8100	88	144	105	112.333	8	29	70	61	42	-1.28648	0.0315413
Rara	NC_000077.7	4662	49	65	56	56.6667	15	27	29	22	23.25	-1.1203	0.0354983
Rffl	NC_000077.7	6137	1758	1612	1075	1481.67	604	701	574	700	644.75	-1.03391	8.28e-05
Rhbdd3	NC_000077.7	3210	42	72	30	48	3	16	25	14	14.5	-1.58263	0.0294472
Rhbdf2	NC_000077.7	4025	433	386	363	394	84	140	149	169	135.5	-1.39027	1.31e-06
Rnf167	NC_000077.7	2089	1377	861	585	941	281	438	353	507	394.75	-1.11264	0.00101704
Rph3al	NC_000077.7	4869	4101	3817	2360	3426	1067	1126	1384	1468	1261.25	-1.28267	7.52e-07
Rptor	NC_000077.7	8237	188	146	105	146.333	56	53	81	57	61.75	-1.08105	0.00708242
Rtn4	NC_000077.7	6674	118	141	184	147.667	485	452	301	318	389	1.59827	7.85e-07
Sec14l1	NC_000077.7	5769	815	1136	906	952.333	262	518	385	383	387	-1.13443	2.27e-05
Shmt1	NC_000077.7	3059	228	413	366	335.667	118	59	107	146	107.5	-1.45671	7.43e-05
Sirt7	NC_000077.7	1956	1916	2074	1233	1741	210	409	337	544	375	-2.07366	4.85e-12
Slc16a6	NC_000077.7	9010	2	35	8	15	1	0	1	0	0.5	-4.69463	0.00866176
Slc22a5	NC_000077.7	3205	234	209	154	199	76	99	93	49	79.25	-1.15299	0.00284142
Slc25a19	NC_000077.7	4360	1973	1685	1545	1734.33	581	638	720	1070	752.25	-1.05334	4.95e-05
Slc25a39	NC_000077.7	2945	1211	791	468	823.333	156	112	173	336	194.25	-1.94643	9.01e-07
Slc47a1	NC_000077.7	3863	79	108	35	74	10	9	13	20	13	-2.35194	7.43e-05
Slc5a10	NC_000077.7	2510	158	112	127	132.333	25	27	30	32	28.5	-2.05317	1.47e-07
Snap47	NC_000077.7	2676	1312	1231	1005	1182.67	278	541	429	671	479.75	-1.159	6.11e-05
Snx11	NC_000077.7	2805	1115	938	618	890.333	205	276	384	607	368	-1.14326	0.00152253
Sptbn1	NC_000077.7	16124	1031	1160	1372	1187.67	1798	2678	3454	2734	2666	1.32817	2.85e-08
Sqstm1	NC_000077.7	5686	851	568	379	599.333	121	121	154	193	147.25	-1.87712	1.44e-08
Stat3	NC_000077.7	4601	3434	3635	2256	3108.33	515	563	1019	1337	858.5	-1.71641	1.13e-07
Strada	NC_000077.7	2688	1205	949	1024	1059.33	191	282	329	798	400	-1.28168	0.00115094
Tbcd	NC_000077.7	4329	432	217	215	288	82	108	89	174	113.25	-1.21011	0.00235981
Tcn2	NC_000077.7	2260	958	612	382	650.667	152	293	177	346	242	-1.29347	0.000718547
Tepsin	NC_000077.7	2938	165	108	113	128.667	47	46	58	64	53.75	-1.10132	0.005171
Thg1l	NC_000077.7	4038	954	1653	812	1139.67	274	584	473	581	478	-1.09808	0.000713663
Tk1	NC_000077.7	2046	1437	1401	1218	1352	315	431	548	541	458.75	-1.40525	3.69e-09
Tnfaip1	NC_000077.7	3816	1611	1330	781	1240.67	332	378	510	576	449	-1.31901	1.89e-05
Trp53i13	NC_000077.7	1777	183	325	152	220	18	43	30	34	31.25	-2.65303	4.75e-11
Trpv2	NC_000077.7	3359	592	751	449	597.333	294	134	209	384	255.25	-1.04934	0.00582575
Trpv3	NC_000077.7	5739	56	107	162	108.333	183	241	190	237	212.75	1.15549	0.00208018
Tsen54	NC_000077.7	2965	123	145	89	119	25	48	42	60	43.75	-1.29393	0.0023159
Tubg1	NC_000077.7	1954	1830	1589	1250	1556.33	376	505	558	885	581	-1.28003	1.14e-05
Ube2o	NC_000077.7	5261	277	221	187	228.333	46	96	103	150	98.75	-1.07656	0.00630427
Wnk4	NC_000077.7	4285	21	54	56	43.6667	77	55	70	108	77.5	1.01213	0.0464711
Zzef1	NC_000077.7	11523	75	88	93	85.3333	4	41	3	53	25.25	-1.63816	0.0409686
Bdkrb1	NC_000078.7	1421	424	355	250	343	119	165	191	130	151.25	-1.021	0.00184397
Gm46305	NC_000078.7	2498	67	78	76	73.6667	201	157	60	93	127.75	1.01132	0.0459884
Gm5039	NC_000078.7	1641	230	538	646	471.333	75	97	172	90	108.5	-1.93979	5.43e-07
Ighv1-46	NC_000078.7	294	31	77	87	65	77	224	106	106	128.25	1.15527	0.0201927
Rn7s1	NC_000078.7	299	5	4	7	5.33333	64	39	137	13	63.25	3.75943	1.85e-06
Rn7s2	NC_000078.7	299	7	6	14	9	131	29	203	31	98.5	3.66315	3.59e-07
LOC108167983	NC_000078.7	485	46	41	27	38	6	11	6	22	11.25	-1.61992	0.0277828
LOC118567962	NC_000078.7	426	27	16	26	23	59	50	43	52	51	1.32846	0.0119981
LOC118568004	NC_000078.7	340	18	36	19	24.3333	55	38	72	47	53	1.31056	0.0175172
Wdr89	NC_000078.7	2981	592	590	347	509.667	193	110	183	247	183.25	-1.30721	0.000165999
7420701I03Rik	NC_000078.7	736	26	24	39	29.6667	112	94	89	81	94	1.85581	1.39e-05
Gm31742	NC_000078.7	1211	11	36	12	19.6667	1	3	0	9	3.25	-2.45659	0.0458339
LOC118567986	NC_000078.7	521	4	3	1	2.66667	28	19	24	31	25.5	3.42931	0.000128148
LOC118568025	NC_000078.7	1108	15	9	5	9.66667	98	11	97	42	62	2.88142	0.000153408
Rps29	NC_000078.7	390	3605	4137	6086	4609.33	9841	8215	7928	6685	8167.25	1.02518	0.000259438
Lsmem1	NC_000078.7	1213	25	6	2	11	41	41	24	34	35	1.82425	0.0265694
Clba1	NC_000078.7	1915	282	253	139	224.667	23	52	51	67	48.25	-2.08226	2.69e-07
Dnaaf2	NC_000078.7	3390	67	187	106	120	41	56	33	25	38.75	-1.4305	0.00422825
Gm19554	NC_000078.7	2688	146	193	63	134	2	9	32	29	18	-2.77516	1.74e-05
Hspa2	NC_000078.7	2841	127	98	199	141.333	456	498	371	246	392.75	1.67051	4.37e-06
Rdh14	NC_000078.7	1500	691	780	369	613.333	143	223	218	221	201.25	-1.45168	4.06e-06
Ywhaq	NC_000078.7	2110	4913	5846	3383	4714	1616	2318	1819	2128	1970.25	-1.09362	1.56e-05
4933406C10Rik	NC_000078.7	1633	86	63	120	89.6667	142	175	199	175	172.75	1.1135	0.00124032
Alkbh1	NC_000078.7	1949	175	213	141	176.333	37	83	69	59	62	-1.34967	0.000314256
Fbxo33	NC_000078.7	8722	657	688	1167	837.333	1730	2190	2519	1856	2073.75	1.48433	2.06e-08
Gm29968	NC_000078.7	1387	19	17	25	20.3333	47	40	33	42	40.5	1.1794	0.0399012
Gm36496	NC_000078.7	2182	32	40	25	32.3333	14	4	12	8	9.5	-1.57039	0.0422919
Gm40438	NC_000078.7	425	32	53	65	50	353	186	151	235	231.25	2.42625	3.25e-09
Gm46367	NC_000078.7	8939	52	62	65	59.6667	210	133	138	273	188.5	1.83872	7.56e-07
Nfkbia	NC_000078.7	1579	3786	3347	2876	3336.33	1172	958	1245	1293	1167	-1.34453	5.77e-09
Cdca4	NC_000078.7	2705	4462	4173	2092	3575.67	768	966	1107	1147	997	-1.6892	3.76e-09
Gm30296	NC_000078.7	1978	65	65	84	71.3333	208	174	158	85	156.25	1.33693	0.00145198
Gm32664	NC_000078.7	7916	10	21	9	13.3333	129	43	11	70	63.25	2.48717	0.00104948
Tgfb3	NC_000078.7	3385	1061	860	824	915	166	284	281	580	327.75	-1.35174	0.000115196
Atp5mpl	NC_000078.7	729	5664	5132	8196	6330.67	15794	10718	11661	8773	11736.5	1.09594	0.000374063
Ckb	NC_000078.7	1478	1439	2907	1703	2016.33	265	796	713	873	661.75	-1.46051	4.27e-05
Eif2b2	NC_000078.7	1605	734	1449	709	964	129	270	350	250	249.75	-1.79007	1.93e-07
2900060N12Rik	NC_000078.7	2200	2	2	1	1.66667	10	9	14	8	10.25	2.79654	0.0311678
Sav1	NC_000078.7	3663	65	23	85	57.6667	212	155	224	134	181.25	1.8382	4.49e-05
Serpina3a	NC_000078.7	1864	0	0	2	0.666667	22	5	12	17	14	4.60372	0.00367083
Gm16086	NC_000078.7	3731	62	40	34	45.3333	0	9	2	11	5.5	-2.9292	0.000478573
Hsp90aa1	NC_000078.7	2850	97628	83459	123573	101553	209688	202726	177085	172224	190431	1.0933	7.39e-06
Gm16596	NC_000078.7	1549	285	236	204	241.667	80	145	128	44	99.25	-1.11348	0.0104295
Gm36862	NC_000078.7	2680	193	335	128	218.667	90	88	98	105	95.25	-1.02208	0.00934985
Psen1	NC_000078.7	2690	2346	2516	1959	2273.67	436	817	876	1264	848.25	-1.28355	1.56e-05
Adssl1	NC_000078.7	1791	47	58	42	49	0	13	30	5	12	-1.8926	0.0341108
Gm30706	NC_000078.7	5772	120	143	160	141	283	274	268	277	275.5	1.149	2.96e-05
Gm40548	NC_000078.7	7112	341	386	365	364	1231	757	539	596	780.75	1.31832	0.000210002
Klhl28	NC_000078.7	9972	1097	1042	1624	1254.33	1476	2288	2693	2774	2307.75	1.03535	9.89e-05
Gm30518	NC_000078.7	1231	26	37	31	31.3333	2	5	4	6	4.25	-2.72356	0.00072776
Zfp386	NC_000078.7	4877	44	74	75	64.3333	99	159	95	117	117.5	1.04721	0.00810484
Zbtb1	NC_000078.7	12558	155	162	161	159.333	278	268	291	308	286.25	1.02005	9.93e-05
Pygl	NC_000078.7	2821	255	199	185	213	83	47	97	84	77.75	-1.28254	0.000543555
Rdh11	NC_000078.7	3121	7841	8659	7319	7939.67	2283	3031	2807	4380	3125.25	-1.19035	3.25e-07
Ahr	NC_000078.7	5494	362	404	612	459.333	979	1152	1153	1222	1126.5	1.4688	1.2e-09
Ankmy2	NC_000078.7	2525	126	139	184	149.667	423	389	455	367	408.5	1.63379	1.61e-09
3110053B16Rik	NC_000078.7	10144	129	136	117	127.333	69	36	12	68	46.25	-1.26675	0.0246755
9630002D21Rik	NC_000078.7	3329	16	15	16	15.6667	0	4	1	2	1.75	-3.0189	0.0158133
Aspg	NC_000078.7	4068	21	61	35	39	4	8	3	23	9.5	-1.8926	0.0253389
Baz1a	NC_000078.7	6286	818	840	1147	935	1400	1565	1971	1993	1732.25	1.0565	4.42e-06
Brf1	NC_000078.7	11610	185	147	164	165.333	261	329	411	275	319	1.11365	0.000136955
Cdc42bpb	NC_000078.7	10655	789	700	617	702	190	264	333	432	304.75	-1.05952	0.000295347
Cdca7l	NC_000078.7	4263	724	639	425	596	86	155	190	275	176.5	-1.62399	4.14e-06
Cenpo	NC_000078.7	9503	3268	3507	2536	3103.67	752	1259	1054	1470	1133.75	-1.30182	1.74e-07
Coq6	NC_000078.7	1728	456	559	375	463.333	130	168	194	206	174.5	-1.24776	5.03e-06
Dnah11	NC_000078.7	14687	149	276	268	231	360	494	500	386	435	1.0939	0.00022011
Eipr1	NC_000078.7	2181	935	1274	918	1042.33	205	350	371	508	358.5	-1.39053	1.04e-06
Gm10479	NC_000078.7	3528	104	130	91	108.333	20	24	34	68	36.5	-1.42742	0.00358724
Hpcal1	NC_000078.7	2867	2950	2170	1847	2322.33	833	1098	826	1268	1006.25	-1.05267	9.03e-05
Immp2l	NC_000078.7	5165	266	237	335	279.333	734	607	403	652	599	1.29073	2.62e-05
Lgmn	NC_000078.7	2008	2984	2659	2238	2627	347	805	1120	1063	833.75	-1.52275	3.17e-06
Ltbp2	NC_000078.7	8838	569	422	340	443.667	142	124	282	221	192.25	-1.05668	0.00326541
Numb	NC_000078.7	4694	214	168	148	176.667	56	53	54	126	72.25	-1.14408	0.00616452
Otub2	NC_000078.7	3981	1850	2148	1407	1801.67	483	808	806	956	763.25	-1.08806	4.01e-05
Ppp2r5e	NC_000078.7	7905	289	341	301	310.333	538	610	652	537	584.25	1.0892	3.5e-06
Ppp4r3a	NC_000078.7	6537	547	638	886	690.333	1077	1589	1365	1153	1296	1.08494	2.41e-05
Slc24a4	NC_000078.7	3168	251	158	113	174	23	57	70	74	56	-1.50893	0.00092848
Srp54a	NC_000078.7	4284	132	78	142	117.333	37	62	52	47	49.5	-1.08477	0.0107938
Ston2	NC_000078.7	12385	2277	2449	2241	2322.33	621	1083	1142	1065	977.75	-1.09279	3.61e-06
Tdp1	NC_000078.7	8459	3168	2990	2078	2745.33	525	702	1264	1499	997.5	-1.32606	7.73e-05
Unc79	NC_000078.7	34192	159	207	104	156.667	2	17	51	48	29.5	-2.29756	0.0371978
Vti1b	NC_000078.7	4494	2010	2443	1825	2092.67	487	801	831	878	749.25	-1.32615	2.57e-08
Wars	NC_000078.7	2883	1576	1446	1048	1356.67	390	449	499	612	487.5	-1.32051	1.36e-07
Xrcc3	NC_000078.7	3160	242	287	117	215.333	14	14	50	45	30.75	-2.66964	6.53e-08
Zfyve1	NC_000078.7	6446	152	176	123	150.333	47	63	55	85	62.5	-1.10749	0.00263455
3110070M22Rik	NC_000079.7	1128	89	53	86	76	24	27	35	18	26	-1.377	0.00670158
Gm10139	NC_000079.7	1338	37	61	42	46.6667	62	173	102	103	110	1.39851	0.00157917
Gm10320	NC_000079.7	483	45	42	51	46	67	215	236	352	217.5	2.36776	8.58e-08
Gm45965	NC_000079.7	1083	6	15	11	10.6667	19	42	25	21	26.75	1.50366	0.0454086
H1f2	NC_000079.7	725	40	38	12	30	5	4	1	5	3.75	-2.82779	0.00213705
H4c8	NC_000079.7	435	32	34	73	46.3333	75	116	86	65	85.5	1.06666	0.0280135
Hnrnpa0	NC_000079.7	2678	135	232	395	254	585	1017	954	548	776	1.79438	6.04e-07
Nhlrc1	NC_000079.7	2294	1	0	3	1.33333	15	6	14	11	11.5	3.30355	0.0158832
Fam120aos	NC_000079.7	1461	7	20	6	11	37	35	55	17	36	1.90762	0.00956125
Gm17750	NC_000079.7	531	1	0	0	0.333333	25	6	9	3	10.75	5.16442	0.00516979
Gm30050	NC_000079.7	355	3	1	9	4.33333	28	30	10	15	20.75	2.46556	0.0123524
Gm33074	NC_000079.7	1009	12	5	16	11	36	21	38	21	29	1.58835	0.0337294
Gm46427	NC_000079.7	1431	11	17	31	19.6667	46	144	38	68	74	2.08226	0.000550073
Gm47990	NC_000079.7	460	10	13	26	16.3333	66	60	43	30	49.75	1.81707	0.00295251
LOC115488129	NC_000079.7	645	164	240	304	236	411	660	402	368	460.25	1.14859	0.000407178
Mir682	NC_000079.7	96	44	52	34	43.3333	71	75	100	69	78.75	1.03518	0.0172134
Smim13	NC_000079.7	4483	30	44	54	42.6667	69	63	150	60	85.5	1.18171	0.0198022
Snx18	NC_000079.7	4447	879	836	993	902.667	1558	1818	2177	1426	1744.75	1.12572	2.7e-06
Uqcrfs1	NC_000079.7	1313	1221	1413	790	1141.33	256	352	384	389	345.25	-1.5664	4.54e-09
Abt1	NC_000079.7	4456	1143	1777	1104	1341.33	225	461	425	512	405.75	-1.57221	4.9e-08
Ccno	NC_000079.7	1876	11170	7567	5652	8129.67	3029	3461	3260	3854	3401	-1.10103	6.7e-05
Cox7c	NC_000079.7	449	3005	2726	4297	3342.67	8342	6054	4186	5533	6028.75	1.05561	0.000952099
Epdr1	NC_000079.7	2387	0	10	5	5	17	40	51	28	34	2.93987	0.000476412
Gm3772	NC_000079.7	1887	176	118	134	142.667	34	53	72	77	59	-1.13115	0.00510444
Gm40660	NC_000079.7	255	8	17	21	15.3333	68	41	31	45	46.25	1.80651	0.00340337
Gm40661	NC_000079.7	1290	32	30	38	33.3333	100	75	69	37	70.25	1.2837	0.0147752
Gm40931	NC_000079.7	358	18	17	32	22.3333	35	57	49	35	44	1.15249	0.0464573
Gm40986	NC_000079.7	456	23	39	28	30	134	131	62	47	93.5	1.85718	0.000484098
Gm52049	NC_000079.7	903	99	98	146	114.333	254	232	213	175	218.5	1.12746	0.00083013
LOC118568088	NC_000079.7	10441	278	373	364	338.333	788	959	520	723	747.5	1.33124	3.1e-06
1700003P14Rik	NC_000079.7	994	20	23	24	22.3333	49	34	58	40	45.25	1.20339	0.0289525
4930435F18Rik	NC_000079.7	1786	25	51	57	44.3333	91	95	42	120	87	1.15876	0.0237821
BC052688	NC_000079.7	1622	12	12	13	12.3333	130	262	646	211	312.25	4.81098	1.24e-21
Gm10772	NC_000079.7	1184	268	215	340	274.333	571	692	455	435	538.25	1.15731	0.000155868
Gm30302	NC_000079.7	3588	94	99	73	88.6667	15	19	68	21	30.75	-1.37512	0.0207179
Gm46425	NC_000079.7	923	24	32	39	31.6667	84	138	99	78	99.75	1.83404	1.39e-05
Gm53057	NC_000079.7	2138	33	72	64	56.3333	166	338	185	194	220.75	2.14855	1.24e-08
Isca1	NC_000079.7	1915	8046	8919	5347	7437.33	1766	2346	2643	4117	2718	-1.30753	6.72e-06
Ninj1	NC_000079.7	1150	11011	10355	8391	9919	1806	2537	3959	4261	3140.75	-1.51766	5.94e-08
Tbca	NC_000079.7	550	3348	2951	4702	3667	10242	7450	6648	5606	7486.5	1.23591	6.41e-05
Zfp953	NC_000079.7	4641	13	29	30	24	38	58	46	64	51.5	1.27287	0.018027
Edn1	NC_000079.7	2139	755	757	438	650	232	117	124	397	217.5	-1.4182	0.000856324
Gm17353	NC_000079.7	1913	98	132	149	126.333	214	363	192	192	240.25	1.1095	0.00177634
Gm20767	NC_000079.7	1427	4	12	12	9.33333	24	38	46	58	41.5	2.31302	0.000349329
Gm807	NC_000079.7	1879	117	179	85	127	27	46	38	31	35.5	-1.66867	0.000115458
Mrps30	NC_000079.7	1590	533	586	366	495	54	83	56	72	66.25	-2.73717	2.92e-20
Rnf182	NC_000079.7	3745	355	457	425	412.333	133	204	168	201	176.5	-1.05787	6.01e-05
Txndc15	NC_000079.7	1527	593	687	396	558.667	201	211	217	185	203.5	-1.2807	8.77e-06
Zfp640	NC_000079.7	2322	213	320	321	284.667	601	1034	623	563	705.25	1.49022	5.1e-07
Gm10323	NC_000079.7	2666	224	223	275	240.667	424	559	369	362	428.5	1.0141	0.000454211
Gm31219	NC_000079.7	501	415	349	425	396.333	1018	701	712	741	793	1.19366	2.61e-05
Gm32476	NC_000079.7	415	17	43	47	35.6667	130	204	94	126	138.5	2.14769	1.16e-06
Gm40988	NC_000079.7	531	2	1	9	4	18	34	31	22	26.25	2.88571	0.00106766
Gm41028	NC_000079.7	841	56	99	56	70.3333	182	124	113	106	131.25	1.10816	0.00952722
Gm46405	NC_000079.7	4765	2	0	0	0.666667	48	1	8	5	15.5	4.81357	0.00622147
Gm52033	NC_000079.7	492	1	7	18	8.66667	74	68	24	34	50	2.7588	0.000331009
Thoc3	NC_000079.7	2326	2660	2148	1350	2052.67	360	420	492	797	517.25	-1.8485	2.89e-09
Gm40983	NC_000079.7	1613	17	17	23	19	126	197	97	73	123.25	2.8864	9.32e-10
Gm45966	NC_000079.7	616	2	5	10	5.66667	23	34	21	18	24	2.27484	0.00650413
Gm7240	NC_000079.7	4704	1	5	2	2.66667	45	38	131	52	66.5	4.81054	1.66e-09
4931429P17Rik	NC_000079.7	2012	65	65	74	68	187	142	191	117	159.25	1.41947	9.93e-05
Gm10324	NC_000079.7	2874	36	127	102	88.3333	351	606	311	288	389	2.33487	7.76e-09
Gm19448	NC_000079.7	533	10	26	42	26	59	114	48	66	71.75	1.65068	0.00359575
Gm26715	NC_000079.7	764	6	11	16	11	40	55	24	26	36.25	1.91877	0.00513162
Gm31714	NC_000079.7	3159	8	12	19	13	23	57	25	37	35.5	1.61718	0.016919
Gm35333	NC_000079.7	1119	129	136	99	121.333	558	349	321	165	348.25	1.74068	3.61e-05
Lman2	NC_000079.7	4315	6977	6310	4079	5788.67	853	825	1154	1490	1080.5	-2.27033	4.47e-17
Nfil3	NC_000079.7	4463	3839	3595	2018	3150.67	630	1046	1492	1472	1160	-1.30336	5.51e-05
Zbed3	NC_000079.7	11641	107478	80045	62815	83446	34062	36073	42130	35481	36936.5	-1.0119	8.17e-05
2410141K09Rik	NC_000079.7	3038	189	335	245	256.333	681	1532	689	639	885.25	1.96737	1.39e-08
Akr1c21	NC_000079.7	1209	232	507	442	393.667	622	844	515	955	734	1.07611	0.000889012
Bloc1s5	NC_000079.7	3785	478	535	382	465	164	191	142	218	178.75	-1.21093	1.39e-05
Fam8a1	NC_000079.7	3717	715	642	1013	790	3529	2527	2502	1320	2469.5	1.85799	8.79e-08
Gm52062	NC_000079.7	5574	16	17	34	22.3333	56	38	57	85	59	1.5745	0.00363621
6720489N17Rik	NC_000079.7	6525	497	838	656	663.667	1318	1802	1232	932	1321	1.18512	8.31e-05
Gm41046	NC_000079.7	1303	25	30	38	31	74	58	83	33	62	1.19944	0.0265285
Pak1ip1	NC_000079.7	1753	10105	10084	8183	9457.33	3018	3782	4061	4575	3859	-1.13422	5.43e-08
Srek1ip1	NC_000079.7	1882	1935	1865	3013	2271	7013	4867	6691	4507	5769.5	1.54336	7.98e-08
Cltb	NC_000079.7	2284	3915	4435	3007	3785.67	963	1431	1592	1465	1362.75	-1.31597	2.54e-08
Gm26861	NC_000079.7	2435	49	40	39	42.6667	123	85	76	84	92	1.30059	0.0027721
Jmy	NC_000079.7	8780	22	15	40	25.6667	62	98	79	47	71.5	1.65691	0.00155817
Zfp85	NC_000079.7	5669	86	58	41	61.6667	142	126	107	91	116.5	1.09931	0.0121042
2810408B13Rik	NC_000079.7	16091	41	69	50	53.3333	80	132	173	65	112.5	1.25224	0.00671112
Prl7d1	NC_000079.7	997	89	76	82	82.3333	256	127	184	140	176.75	1.30467	0.000990943
Serinc5	NC_000079.7	5319	46	36	37	39.6667	99	43	63	84	72.25	1.05374	0.0379817
Gm15286	NC_000079.7	754	1630	1739	2713	2027.33	6155	4453	4183	3289	4520	1.36658	1.26e-05
Fbp1	NC_000079.7	1718	2415	2344	2366	2375	868	650	743	1341	900.5	-1.23357	7.25e-06
1700029F12Rik	NC_000079.7	1319	73	66	128	89	205	181	153	144	170.75	1.13551	0.00307134
Gm45938	NC_000079.7	2996	6	32	8	15.3333	1	3	0	3	1.75	-2.95686	0.0310996
Gli3	NC_000079.7	8514	874	1264	519	885.667	94	64	184	377	179.75	-2.17147	0.00720136
Ptcd2	NC_000079.7	4712	1789	1495	1310	1531.33	250	493	391	611	436.25	-1.67131	3.46e-09
Edaradd	NC_000079.7	8185	37	22	22	27	2	3	0	13	4.5	-2.46891	0.0184838
Mrs2	NC_000079.7	7018	549	556	368	491	100	171	158	203	158	-1.48675	5.89e-07
Ndufaf2	NC_000079.7	904	1590	1689	2294	1857.67	5519	4663	4802	3972	4739	1.54569	6.51e-10
Zscan26	NC_000079.7	4751	108	186	98	130.667	191	242	174	359	241.5	1.04939	0.0044717
Adarb2	NC_000079.7	7778	505	644	286	478.333	103	131	155	154	135.75	-1.65657	3.14e-07
Aldh5a1	NC_000079.7	7027	83	68	108	86.3333	163	136	233	237	192.25	1.3197	0.000142912
Ankrd31	NC_000079.7	5970	56	114	121	97	253	215	336	195	249.75	1.55842	1.71e-05
Arl15	NC_000079.7	18533	206	375	535	372	311	555	972	1100	734.5	1.12911	0.00645908
Arrdc3	NC_000079.7	5450	164	216	183	187.667	37	94	76	112	79.75	-1.08774	0.00506702
Arsk	NC_000079.7	3906	235	213	286	244.667	413	579	253	575	455	1.06403	0.00156423
Cdk20	NC_000079.7	2223	11458	11887	9191	10845.3	2707	4765	4473	4258	4050.75	-1.26546	5.02e-08
Cenpk	NC_000079.7	2314	4152	4120	5239	4503.67	12230	7874	5491	6111	7926.5	1.03178	0.00268354
Ddx41	NC_000079.7	2245	1964	1936	1185	1695	333	605	414	725	519.25	-1.56183	1.8e-07
Elmo1	NC_000079.7	6450	105	157	86	116	34	21	13	28	24	-2.07796	1.8e-05
Fam120a	NC_000079.7	5424	580	906	1913	1133	1523	2421	2311	2561	2204	1.13162	0.00150445
Fbxw17	NC_000079.7	6493	818	654	401	624.333	112	204	182	286	196	-1.53618	8.48e-06
Fst	NC_000079.7	2896	0	6	0	2	5	53	26	7	22.75	3.67723	0.00423611
G630018N14Rik	NC_000079.7	12857	28	27	32	29	59	62	51	48	55	1.10653	0.0240936
Gm33217	NC_000079.7	5887	69	86	37	64	6	12	3	26	11.75	-2.30974	0.000990943
Klhl3	NC_000079.7	7408	220	378	300	299.333	41	102	81	220	111	-1.29734	0.00476229
Paip1	NC_000079.7	4717	48698	48238	65180	54038.7	104463	111674	103952	84203	101073	1.08904	3.9e-06
Pcbd2	NC_000079.7	985	2972	2825	4050	3282.33	7640	5291	5792	4348	5767.75	1.01702	0.000654921
Poc5	NC_000079.7	4912	1068	928	769	921.667	137	236	349	370	273	-1.61832	2.74e-07
Ranbp9	NC_000079.7	3564	3512	3398	5218	4042.67	7677	7472	7181	6977	7326.75	1.04302	1.6e-05
Rasa1	NC_000079.7	6210	940	925	1427	1097.33	2385	2547	2293	1780	2251.25	1.22591	4.37e-06
Slc25a48	NC_000079.7	2551	3316	2388	1637	2447	407	621	805	735	642	-1.78896	1.88e-09
Smad5	NC_000079.7	7417	360	355	244	319.667	112	157	145	114	132	-1.10863	0.000352745
Sv2c	NC_000079.7	10143	35	46	37	39.3333	6	15	3	5	7.25	-2.26272	0.00258873
Zfp169	NC_000079.7	11210	73	83	90	82	115	209	244	183	187.75	1.35433	6.04e-05
B930095G15Rik	NC_000080.7	5266	79	88	98	88.3333	5	25	30	57	29.25	-1.47225	0.0160556
Gm5088	NC_000080.7	3224	343	245	268	285.333	94	93	118	170	118.75	-1.11307	0.000738545
Gm5801	NC_000080.7	1189	43	90	31	54.6667	5	11	32	20	17	-1.53852	0.0328601
Kbtbd6	NC_000080.7	2982	614	388	540	514	975	1267	845	626	928.25	1.03278	0.00158979
Kbtbd7	NC_000080.7	4529	4780	3790	5623	4731	10034	8912	8725	6577	8562	1.04691	0.000126637
Olfr731	NC_000080.7	981	0	0	1	0.333333	5	18	10	8	10.25	4.99364	0.00560286
Psmb11	NC_000080.7	4247	122	210	137	156.333	27	24	35	140	56.5	-1.33813	0.024394
Defb48	NC_000080.7	445	0	10	7	5.66667	14	26	32	149	55.25	3.4165	0.0206695
Gm30054	NC_000080.7	4918	12	11	40	21	50	53	50	63	54	1.54275	0.00923313
Gm30108	NC_000080.7	443	89	93	146	109.333	294	282	329	154	264.75	1.47176	7.49e-05
Gm31606	NC_000080.7	112850	1	5	6	4	9	24	24	21	19.5	2.44807	0.00993404
Gm34996	NC_000080.7	9806	90	150	72	104	174	185	202	185	186.5	1.0209	0.00366845
Gm41133	NC_000080.7	7055	13	14	19	15.3333	37	39	46	40	40.5	1.57682	0.00517061
Gm41223	NC_000080.7	2187	0	4	4	2.66667	25	16	5	8	13.5	2.58925	0.0380331
Gm43305	NC_000080.7	1301	36	11	11	19.3333	1	3	2	5	2.75	-2.69665	0.0157546
LOC118568152	NC_000080.7	3389	78	73	64	71.6667	8	10	16	18	13	-2.31018	1.13e-05
Trav13n-3	NC_000080.7	337	26	26	14	22	1	2	6	5	3.5	-2.51292	0.0115143
D14Ertd670e	NC_000080.7	565	24	45	47	38.6667	33	78	107	69	71.75	1.05089	0.0478189
Gm34758	NC_000080.7	483	6	6	11	7.66667	28	21	31	26	26.5	1.97288	0.00701177
Gm41104	NC_000080.7	287	10	5	22	12.3333	57	16	41	44	39.5	1.88073	0.0106475
Gm41139	NC_000080.7	627	11	88	111	70	210	353	302	107	243	2.0036	0.0419948
Gm41215	NC_000080.7	5709	80	204	117	133.667	210	475	366	176	306.75	1.37952	0.00117206
LOC118568112	NC_000080.7	448	2	2	4	2.66667	22	8	9	9	12	2.39639	0.0433294
LOC118568119	NC_000080.7	4243	88	85	128	100.333	220	177	146	198	185.25	1.07401	0.00213682
Apex1	NC_000080.7	1307	1672	1637	1421	1576.67	292	525	510	384	427.75	-1.72277	4.19e-12
Gm31517	NC_000080.7	1017	170	234	311	238.333	585	454	392	222	413.25	1.01259	0.0117136
1810041H14Rik	NC_000080.7	764	30	29	53	37.3333	99	107	69	73	87	1.41259	0.00193572
Gm41230	NC_000080.7	1097	25	36	45	35.3333	59	74	80	88	75.25	1.26074	0.00366166
Gja3	NC_000080.7	2941	68	74	58	66.6667	25	8	17	46	24	-1.31104	0.0364877
Gm41177	NC_000080.7	887	170	190	222	194	510	369	383	378	410	1.27548	1.23e-05
Naa30	NC_000080.7	4598	5197	4561	6220	5326	11511	10422	11331	9331	10648.8	1.18448	3.77e-07
Nudt18	NC_000080.7	4253	147	122	82	117	17	29	15	23	21	-2.31928	3.47e-07
Nop9	NC_000080.7	3828	314	312	214	280	72	124	108	103	101.75	-1.30228	4.2e-05
Oxa1l	NC_000080.7	2534	831	894	596	773.667	271	409	323	338	335.25	-1.0419	8.66e-05
Osgep	NC_000080.7	1608	31	56	68	51.6667	7	22	12	33	18.5	-1.33398	0.0471419
Fgf9	NC_000080.7	5540	203	192	231	208.667	428	396	399	325	387	1.07764	0.000108559
Gm52129	NC_000080.7	48093	32	33	19	28	49	56	53	66	56	1.16429	0.0190038
Tgds	NC_000080.7	2265	11127	9900	8526	9851	2561	2877	3951	4135	3381	-1.38847	1.67e-09
LOC118567337	NC_000080.7	9837	6	11	17	11.3333	27	18	25	49	29.75	1.56446	0.0341108
9930012K11Rik	NC_000080.7	1986	143	260	75	159.333	1	17	39	26	20.75	-2.81815	0.013977
Cgrrf1	NC_000080.7	1438	80	87	119	95.3333	246	126	173	165	177.5	1.10037	0.00455765
Ecd	NC_000080.7	3125	3111	2157	1776	2348	629	906	1083	1440	1014.5	-1.07441	0.000464706
Lrp10	NC_000080.7	3369	133	168	109	136.667	55	44	64	76	59.75	-1.0247	0.00833695
Reep4	NC_000080.7	1803	1455	1869	832	1385.33	265	341	390	376	343	-1.85227	1.88e-10
Slain1	NC_000080.7	3013	1741	1589	2143	1824.33	4135	3529	3299	2789	3438	1.10829	2.76e-05
Ctsb	NC_000080.7	4743	1922	2350	1523	1931.67	503	592	836	1388	829.75	-1.077	0.00114233
Il17rb	NC_000080.7	2061	506	383	298	395.667	118	141	157	185	150.25	-1.24445	4.59e-05
Ppif	NC_000080.7	1586	249	374	150	257.667	57	106	119	135	104.25	-1.15596	0.00396526
Abhd4	NC_000080.7	2831	4869	3968	2610	3815.67	643	908	1093	1687	1082.75	-1.68335	8.55e-08
Actr8	NC_000080.7	6023	2454	1965	1440	1953	487	651	846	787	692.75	-1.3463	7e-07
Adam7	NC_000080.7	3469	61	65	75	67	25	24	26	28	25.75	-1.20442	0.0114825
Bmpr1a	NC_000080.7	6080	1185	1057	1630	1290.67	3134	3319	3931	3401	3446.25	1.59128	2.23e-12
[truncated: 576 more rows]

## Sheet: MI_GO-BP
	ID	Description	GeneRatio	BgRatio	pvalue	p.adjust	qvalue	geneID	Count
GO:0006397	GO:0006397	mRNA processing	85/2096	466/23355	1.95e-10	1.12e-06	9.96e-07	Khdrbs2/Snrpe/Cdc73/Hnrnpu/Celf2/Kin/Rbm17/Trub2/Hnrnpa3/Clp1/Mfap1a/Pabpc1l/Zfp64/Rbm38/Dhx36/Celf3/Ddx20/Ptbp2/Virma/Rngtt/Psip1/Magoh/Snip1/Sfpq/Snrnp40/Srsf4/Dhx15/Cnot6l/Rbm19/Arl6ip4/Pan3/Luc7l2/Hnrnpa2b1/Lsm5/Usp39/Snrpg/Ppp4r2/Rpusd3/Tsen2/Magohb/Snrpa/Rbm42/Snrnp70/Rbmxl2/Nudt21/Prmt7/Txnl4b/Dcps/Zpr1/Rbm7/Snrpd3/Dazap1/Lsm7/Cactin/Snrpf/Npm1/Cdk12/Tsen54/Jmjd6/Adarb2/Thoc3/Ddx41/Ptcd2/S…	85
GO:0010498	GO:0010498	proteasomal protein catabolic process	81/2096	475/23355	1.29e-08	1.23e-05	1.1e-05	Zfand2b/Ankzf1/Cul3/Psen2/Fbxw5/Tor1a/Ddrgk1/Rbck1/Trib3/H13/Edem2/Aurka/Wwtr1/Fbxw7/Psmd4/Wwp1/Plk3/Cdc20/Pithd1/Ddi2/Ube2j2/Tmub1/Nub1/Fbxl5/Kctd10/Get4/Rmnd5a/Aup1/Tmf1/Sirt2/Psmd8/Plk1/Kctd13/Cdc16/Rnf122/Dda1/Gipc1/Rad23a/Siah1a/Fbxl8/Fbxo31/Arih1/Arih2/Fbxl2/Dnajb12/Sirt1/Derl3/Ube2g2/Rnf126/Sgta/Fzr1/Os9/Xbp1/Rnf187/Tnfaip1/Rffl/Fbxl20/Tmub2/Fbxo33/Psen1/Nhlrc1/Psmb11/Dcaf11/Ubac2/Derl1/Sh…	81
GO:0034660	GO:0034660	ncRNA metabolic process	79/2096	445/23355	3.08e-09	5.87e-06	5.24e-06	Mybl1/Imp4/Dis3l2/Trub2/Rc3h2/Clp1/Nop10/Esf1/Eif6/Ints3/Sars/Trmo/Kti12/Lin28a/Ints11/Pusl1/Bud23/Nsun5/Hnrnpa2b1/Rpusd3/Tsen2/Nop2/Exosc5/Sars2/Pih1d1/Isg20/Rrp8/Ears2/Cars2/Eri1/Naf1/Ints10/Ddx49/Trmt1/Farsa/Usb1/Dus2/Ctu2/Tarbp1/Rbm7/Ints14/Mto1/Nudt16/Rrp9/Qars/Dalrd3/Fam207a/Wdr18/Mars1/Ddx56/Npm1/Thg1l/Stat3/Aarsd1/Mettl2/Tsen54/Sirt7/Dus1l/Alkbh1/Wars/Abt1/Osgep/Nop9/Ints6/Elp3/Trmt12/Trm…	79
GO:0009896	GO:0009896	positive regulation of catabolic process	78/2096	457/23355	2.29e-08	1.64e-05	1.46e-05	Atg4b/Btg2/Psen2/Abca2/Endog/Ddrgk1/Csnk2a1/Trib3/Ptpn1/Aurka/Ythdf1/Dhx36/Fbxw7/Ripk2/Wwp1/Plk3/Cdc20/Plekhn1/Nub1/Fbxl5/Cnot6l/Rab7/Bid/Phb2/Nanos2/Sirt2/Gapdhs/Bax/Fgf21/Trim68/Trim6/Trim30d/Pik3c2a/Plk1/Mapk3/Pnpla2/Upf1/Dda1/Rad23a/Nkd1/Arih1/Oaz2/Snx1/Tlr9/Arih2/Tnfaip3/Gja1/Sirt1/Sumo3/Oaz1/Sgta/Fzr1/Fbxo7/Rhbdd3/Xbp1/Igfbp3/Cnot8/Git1/Tob1/Psen1/Hsp90aa1/Pabpc1/Hsf1/Gtpbp1/Abcd2/Clec16a/D…	78
GO:0008380	GO:0008380	RNA splicing	74/2096	393/23355	6.76e-10	1.94e-06	1.73e-06	Khdrbs2/Snrpe/Hnrnpu/Celf2/Rbm17/Hnrnpa3/Clp1/Mfap1a/Zfp64/Rbm38/Celf3/Ddx20/Ptbp2/Virma/Rbm12b2/Psip1/Magoh/Snip1/Sfpq/Snrnp40/Srsf4/Fastk/Dhx15/Rbm19/Arl6ip4/Luc7l2/Hnrnpa2b1/Lsm5/Usp39/Snrpg/Ppp4r2/Tsen2/Magohb/Snrpa/Rbm42/Snrnp70/Rbmxl2/Fus/Usb1/Prmt7/Txnl4b/Rp9/Dcps/Zpr1/Rbm7/Clk3/Snrpd3/Dazap1/Lsm7/Cactin/Snrpf/Npm1/Cdk12/Tsen54/Jmjd6/Thoc3/Ddx41/Srek1ip1/Thoc7/Ecd/Pabpc1/Puf60/Prpf40b/Ess2…	74
GO:0006281	GO:0006281	DNA repair	73/2096	489/23355	1.08e-05	0.00162987	0.00145293	Nucks1/Fmn2/Kin/Swi5/Alkbh3/Ap5s1/Mgme1/Rad21l/Ube2v1/Ints3/Inip/Mutyh/Sfpq/Xrcc2/Rfc5/Rfc2/Sem1/Aplf/Ppp4r2/Rad52/Ercc1/Xrcc1/Faap24/Pnkp/Pold3/Apbb1/Ppp4c/Kif22/Upf1/Babam1/Rad23a/Pclaf/Rnf111/Nudt16/Tex264/Mlh1/Sirt1/Fzr1/Timeless/Nabp2/Cdk2/Pold2/Actr2/Mpg/Npm1/Hrob/Meioc/Sirt7/Zbtb1/Alkbh1/Tdp1/Otub2/Xrcc3/Jmy/Actr8/Apex1/Hsf1/Mcrs1/Nudt16l1/Ercc4/Cdc45/Dtx3l/Hmgn1/Eme2/Stub1/Hsf2bp/Gtf2h4/C…	73
GO:0007005	GO:0007005	mitochondrion organization	73/2096	489/23355	1.08e-05	0.00162987	0.00145293	Ndufb3/Mff/Ndufa10/Capn10/Cfh/Dnlz/Atg13/Mgme1/Bcl2l1/Map1lc3a/Tnfsf10/Fbxw7/Lmna/Msto1/Dap3/Mtx1/Stoml2/Sfn/Mtfr1l/Atp13a2/Atad3a/Pmpcb/Slc35f6/Cox18/Wipi2/Ndufa5/Hk2/Bid/Phb2/Ndufa3/Opa3/Tomm40/Timm50/Sdhaf1/Bax/Ptpn5/Cttn/Timm44/Slc25a4/Tk2/Cdc37/Cox7a2/Wasf1/Afg1l/Fbxo7/Atp23/Thg1l/Sqstm1/Slc22a5/Tmem11/Cox10/Stat3/Taco1/Sirt7/Immp2l/Hsp90aa1/Uqcrfs1/Ptcd2/Ndufaf2/Ppif/Oxa1l/Golph3/Cyrib/Shar…	73
GO:0006914	GO:0006914	autophagy	72/2096	426/23355	1.18e-07	5.18e-05	4.62e-05	Capn10/Atg4b/Atg13/Vps16/Ddrgk1/Trib3/Map1lc3a/Ctsa/Fbxw7/Lix1l/Ripk2/Rraga/Lepr/Plk3/Atp13a2/Cptp/Foxk1/Wipi2/Tmem150a/Hk2/Aup1/Rab7/Bid/Phb2/Sirt2/Trim68/Trim6/Trim30d/Tmem41b/Pik3c2a/Mapk3/Kat8/Ctsd/Cttn/Lzts1/Pik3r2/Vps4a/Irf8/Rnf166/Cdc37/Tlr9/Tex264/Fbxl2/Tnfaip3/Sirt1/Nrbf2/Fbxo7/Xbp1/Nprl3/Sqstm1/Cltc/Stat3/Rptor/Zfyve1/Psen1/Nhlrc1/Tm9sf1/Atg101/Clec16a/Ercc4/Tmem39a/Prkn/Stub1/Ubxn6/Fez…	72
GO:0044270	GO:0044270	cellular nitrogen compound catabolic process	71/2096	399/23355	1.74e-08	1.42e-05	1.27e-05	Dis3l2/Pm20d1/Btg2/Ncf2/Hnrnpu/Endog/Rc3h2/Ahcy/Fitm2/Rbm38/Ythdf1/Dhx36/Galt/Magoh/Pabpc4/Lin28a/Acot7/Plekhn1/Cnot6l/Urad/Pan3/Lsm5/Magohb/Dera/Nanos2/Exosc5/Bax/Isg20/Fus/Pcid2/Eri1/Naf1/Ddx49/Upf1/Mlycd/Dcps/Zpr1/Rbm7/Nudt16/Mlh1/Cnot10/Lsm7/Nudt4/Igfbp3/Npm1/Mgat1/Cnot8/Nt5m/Tob1/Meioc/Afmid/Brf1/Hnrnpa0/Apex1/Nudt18/Pabpc1/Eif3e/Hsf1/Pdxp/Gtpbp1/Rnaset2b/Rnaset2a/Qk/Rnps1/Pde9a/Dxo/Enpp5/Kh…	71
GO:0046700	GO:0046700	heterocycle catabolic process	70/2096	400/23355	4.35e-08	2.77e-05	2.47e-05	Dis3l2/Btg2/Ncf2/Hnrnpu/Endog/Rc3h2/Ahcy/Fitm2/Rbm38/Ythdf1/Dhx36/Galt/Magoh/Pabpc4/Lin28a/Acot7/Plekhn1/Cnot6l/Urad/Pan3/Lsm5/Magohb/Dera/Nanos2/Exosc5/Bax/Isg20/Fus/Pcid2/Eri1/Naf1/Ddx49/Upf1/Mlycd/Dcps/Zpr1/Rbm7/Nudt16/Mlh1/Cnot10/Lsm7/Nudt4/Igfbp3/Npm1/Mgat1/Cnot8/Nt5m/Tob1/Meioc/Afmid/Brf1/Hnrnpa0/Apex1/Nudt18/Pabpc1/Eif3e/Hsf1/Pdxp/Gtpbp1/Rnaset2b/Rnaset2a/Qk/Rnps1/Pde9a/Dxo/Enpp5/Khsrp/Roc…	70
GO:0034655	GO:0034655	nucleobase-containing compound catabolic process	68/2096	373/23355	1.29e-08	1.23e-05	1.1e-05	Dis3l2/Btg2/Ncf2/Hnrnpu/Endog/Rc3h2/Ahcy/Fitm2/Rbm38/Ythdf1/Dhx36/Galt/Magoh/Pabpc4/Lin28a/Acot7/Plekhn1/Cnot6l/Urad/Pan3/Lsm5/Magohb/Dera/Nanos2/Exosc5/Bax/Isg20/Fus/Pcid2/Eri1/Naf1/Ddx49/Upf1/Mlycd/Dcps/Zpr1/Rbm7/Nudt16/Mlh1/Cnot10/Lsm7/Nudt4/Igfbp3/Npm1/Mgat1/Cnot8/Nt5m/Tob1/Meioc/Brf1/Hnrnpa0/Apex1/Nudt18/Pabpc1/Eif3e/Hsf1/Gtpbp1/Rnaset2b/Rnaset2a/Qk/Rnps1/Pde9a/Dxo/Enpp5/Khsrp/Rock1/Mus81/Fm…	68
GO:0034248	GO:0034248	regulation of cellular amide metabolic process	64/2096	409/23355	8.25e-06	0.00134956	0.00120305	Btg2/Dph7/Abca2/Trub2/Dph6/Eif6/Lsm14b/Ythdf1/Dhx36/Magoh/Trnau1ap/Lin28a/Plekhn1/Cpeb2/Cnot6l/Tmed2/Nsun5/Malsu1/Eefsec/Rpusd3/Nanos2/Ppp1r15a/Ngrn/Picalm/Mapk3/Upf3a/Eif4ebp1/Upf1/Mpv17l2/Pkm/Rps27l/Cnot10/Cdk4/Rtn4/Npm1/Cnot8/Shmt1/Eif5a/Tob1/Pdk2/Grb7/Rara/Stat3/Taco1/Mif4gd/Alkbh1/Paip1/Eif3e/Eif3d/Poldip3/Tarbp2/Trap1/Qk/Abcg1/Ddx39b/Khsrp/Rock1/Slc35a4/Fech/Rps6kb2/Ppp1ca/Pgam1/Fmr1/Pdk3	64
GO:0042176	GO:0042176	regulation of protein catabolic process	61/2096	390/23355	1.35e-05	0.00183786	0.00163833	Atg4b/Dedd/Fmn2/Psen2/Abca2/Ddrgk1/Csnk2a1/Trib3/Fam83d/Ctsa/Aurka/Fbxw7/Wwp1/Plk3/Cdc20/Pithd1/Atp13a2/Nub1/Fbxl5/Rab7/Tmf1/Sirt2/Ube3a/Plk1/Dda1/Gipc1/Rad23a/Nkd1/Csnk2a2/Banp/Arih1/Oaz2/Snx1/Anxa2/Arih2/Lats1/Tnfaip3/Snx3/Gja1/Sumo3/Oaz1/Sgta/Fzr1/Rhbdd3/Xbp1/Cdk5rap3/Rpl23/Fbxl20/Psmd3/Qrich2/Psen1/Hsp90aa1/Laptm4b/Clec16a/Prkn/Stub1/Stx5a/Ubxn1/Btrc/Fmr1/Ubqln2	61
GO:0044403	GO:0044403	biological process involved in symbiotic interaction	61/2096	390/23355	1.35e-05	0.00183786	0.00163833	Fn1/Eif2d/Nucks1/Nr5a2/Usf1/Tmem250-ps/Stom/Psmc3/Vps16/Bcl2l1/Rraga/Lrrc19/Oas1c/Oas1g/Vps37b/Rab7/Phb2/Cd4/Resf1/Bax/Isg20/Trim68/Trim6/Trim30d/Ifitm2/Gas6/Mvb12a/Rad23a/Vps4a/Pou2f3/Anxa2/Hyal2/Fbxl2/Snx3/Smarcb1/Bsg/Pias4/Ppia/Pfn1/Inpp5k/Itgb3/Exoc7/Thoc3/Thoc7/Tasor/Ctsb/Pabpc1/Eif3d/Eif3l/Tarbp2/Tmem39a/Prkn/Thoc6/Pglyrp2/Ddx39b/Ythdc2/Cfl1/Bad/Fam111a/Trim8/Fmr1	61
GO:0051321	GO:0051321	meiotic cell cycle	47/2096	327/23355	0.00086807	0.0256875	0.0228988	Mybl1/Fmn2/Suv39h2/Tubgcp4/Rad21l/Aurka/Hormad1/Ccne2/Cdc20/Hfm1/Nanos2/Ercc1/Sirt2/Ccne1/Plk1/Mapk1ip1/Tubgcp2/Siah1a/Rbm7/Ccnb2/Mei4/Cep63/Mlh1/Dnmt3l/Fzr1/Hmga2/Cdk2/Actr2/Tubg1/Tubg2/Meioc/Sirt7/Tex19.2/Tex19.1/Hspa2/Zfp386/Ankrd31/Hsf1/Myh9/Ercc4/Pkmyt1/Eme2/Hsf2bp/Zfp318/Klhdc3/Ythdc2/Mus81	47
GO:0044282	GO:0044282	small molecule catabolic process	44/2096	316/23355	0.002331	0.0487213	0.043432	Gls/Cyp27a1/Crat/Abcb11/Ivd/Sord/Ahcy/Acot8/Galt/Cpt2/Faah/Mfsd2a/Gale/Aldh4a1/Acot7/Qdpr/Foxk1/Urad/Tpi1/Dera/Bckdha/Gpi1/Dhdh/Ldha/Hsd3b7/Bckdk/Gcdh/Mlycd/Mgat1/Shmt1/Inpp5k/Galk1/Afmid/Aldh5a1/Nudt18/Pdxp/Gcat/Abcd2/Csad/Prodh/Amdhd2/Hagh/Cdo1/Bad	44
GO:0046034	GO:0046034	ATP metabolic process	43/2096	256/23355	4.54e-05	0.00382309	0.00340804	Ndufa10/Cfh/Ndufs2/Cyct/Cox4i2/Bcl2l1/Eif6/Ak5/Galt/Stoml2/Gale/Eno1/Iscu/Dnajc30/Foxk1/Hk2/Bid/Tpi1/Gapdhs/Gpi1/Ldha/Coq9/Pkm/Cox7a2/Afg1l/Atp5b/Eno3/Git1/Stat3/Galk1/Psen1/Uqcrfs1/Fbp1/Cox7c/Ppif/Cyc1/Prkn/Antkmt/Eno1b/Ndufv1/Bad/Pgam1/Taz	43
GO:1901987	GO:1901987	regulation of cell cycle phase transition	43/2096	305/23355	0.00204534	0.0435453	0.0388179	Cul3/Cdc73/Zfyve19/Fam83d/Rbm38/Ints3/Cdkn2b/Plk3/Miip/Mn1/Tpra1/Bid/Phb2/Ptpn6/Ccnd2/Cdkn1b/Plk1/Pcid2/Cdc16/Babam1/Vps4a/Fbxo31/Rps27l/Ppp2r3d/Prmt2/Plpp2/Tcf3/Fzr1/Fbxo7/Cdk4/Nabp2/Cdk2/Npm1/Cdk5rap3/Rptor/Hspa2/Xrcc3/Ecd/Apex1/Ccnd3/Cdc23/Cdk2ap2/Men1	43
GO:0006402	GO:0006402	mRNA catabolic process	40/2096	220/23355	1.28e-05	0.00183076	0.00163201	Dis3l2/Btg2/Hnrnpu/Rc3h2/Rbm38/Ythdf1/Dhx36/Magoh/Pabpc4/Plekhn1/Cnot6l/Pan3/Lsm5/Magohb/Nanos2/Exosc5/Fus/Pcid2/Upf1/Dcps/Nudt16/Mlh1/Cnot10/Lsm7/Npm1/Cnot8/Tob1/Meioc/Brf1/Hnrnpa0/Apex1/Pabpc1/Eif3e/Gtpbp1/Qk/Rnps1/Dxo/Khsrp/Rock1/Fmr1	40
GO:0006839	GO:0006839	mitochondrial transport	37/2096	205/23355	3.13e-05	0.00299044	0.00266579	Mff/Psen2/Dnlz/Bcl2l1/Fbxw7/Slc39a8/Stoml2/Slc25a51/Pmpcb/Slc35f6/Cox18/Dnajc30/Hk2/Sfxn5/Bid/Tomm40/Timm50/Bax/Ptpn5/Slc25a22/Timm44/Micu3/Slc25a4/Slc25a38/Fbxo7/Atp5b/Stat3/Immp2l/Psen1/Hsp90aa1/Mrs2/Ppif/Oxa1l/Slc25a1/Prkn/Antkmt/Bad	37
GO:0009451	GO:0009451	RNA modification	36/2096	142/23355	7.27e-09	1.04e-05	9.28e-06	Trub2/Alkbh3/Nop10/Virma/Trmo/Kti12/Pusl1/Bud23/Nsun5/Rpusd3/Nop2/Naf1/Trmt1/Dus2/Ctu2/Tarbp1/Mto1/Nudt16/Thg1l/Mettl2/Jmjd6/Alkbh1/Adarb2/Osgep/Elp3/Trmt12/Trmu/Pus7l/Dnajb11/Wtap/Tsr3/Rpusd1/Aars2/Apobec2/Trub1/Ftsj1	36
GO:0033157	GO:0033157	regulation of intracellular protein transport	33/2096	220/23355	0.00239115	0.0497968	0.0443907	Stom/Fermt1/Edem2/Pkig/Ptpn1/Fbxw7/Pdzk1/Plk3/Sfn/Atp13a2/Insig1/Ptpn5/Gas6/Pik3r2/Zpr1/Oaz2/Hyal2/Snx3/Derl3/Ube2g2/Oaz1/Os9/Xbp1/Ndel1/Inpp5k/Sirt7/Psen1/Hsp90aa1/Gli3/Ubac2/Rangap1/Rapgef3/Slc1a1	33
GO:0007292	GO:0007292	female gamete generation	28/2096	160/23355	0.000459421	0.0158887	0.0141638	Fmn2/H3f3a/Pabpc1l/Aurka/Adrm1/Hormad1/Ddx20/Shb/Magoh/Hfm1/Nobox/Etv6/Nanos2/Ercc1/Sirt2/Plk1/Ccnb2/Mei4/Mlh1/Sirt1/Sebox/Hrob/Meioc/Immp2l/Hsf1/Kmt2d/Taf4b/Ythdc2	28
GO:0007127	GO:0007127	meiosis I	24/2096	125/23355	0.000281795	0.0123663	0.0110238	Mybl1/Fmn2/Rad21l/Aurka/Hormad1/Ccne2/Hfm1/Ccne1/Plk1/Siah1a/Ccnb2/Mei4/Cep63/Mlh1/Dnmt3l/Meioc/Sirt7/Tex19.1/Hspa2/Ankrd31/Ercc4/Eme2/Hsf2bp/Mus81	24
GO:1904029	GO:1904029	regulation of cyclin-dependent protein kinase activity	20/2096	78/23355	1.27e-05	0.00183076	0.00163201	Psrc1/Ccne2/Cdkn2b/Sfn/Ccnd2/Cdkn1b/Ccne1/Plk1/Ccnb2/Lats1/Tnfaip3/Fbxo7/Cdk5rap3/Hexim2/Ccno/Pdgfb/Ccnf/Ccnd3/Ccny/Men1	20
GO:0007029	GO:0007029	endoplasmic reticulum organization	20/2096	86/23355	5.85e-05	0.0044645	0.00397983	Tram1l1/Stx18/Tmed2/Mospd3/Get4/Sec61a1/Emc3/Emc10/Tmem38a/Get3/Emc8/Polr2m/Esyt3/Sgta/Rtn4/Lman2/Zbed3/Reep4/Reep2/Zfyve27	20
GO:0048477	GO:0048477	oogenesis	20/2096	105/23355	0.000969785	0.0273419	0.0243736	Fmn2/H3f3a/Pabpc1l/Aurka/Adrm1/Hormad1/Ddx20/Shb/Hfm1/Nobox/Nanos2/Ercc1/Sirt2/Mei4/Mlh1/Sebox/Meioc/Kmt2d/Taf4b/Ythdc2	20
GO:0050000	GO:0050000	chromosome localization	18/2096	83/23355	0.00034149	0.0140699	0.0125424	Cul3/Fmn2/Hnrnpu/Ttl/Rad21l/Fam83d/Lmna/Psrc1/Kif22/Vps4a/Chmp1a/Cep63/Mlh1/Dctn2/Actr2/Ndel1/Meioc/Cdc23	18
GO:0022900	GO:0022900	electron transport chain	18/2096	84/23355	0.000398686	0.0150467	0.0134132	Ndufb3/Ndufa10/Ndufs2/Cyct/Cox4i2/Iscu/Ndufa5/Bid/Slc25a22/Coq9/Afg1l/Cyb561/Immp2l/Uqcrfs1/Cox7c/Cyc1/Ndufv1/Taz	18
GO:0006757	GO:0006757	ATP generation from ADP	18/2096	94/23355	0.00159666	0.037888	0.0337748	Eif6/Galt/Gale/Eno1/Foxk1/Hk2/Tpi1/Gapdhs/Gpi1/Pkm/Eno3/Git1/Stat3/Galk1/Psen1/Fbp1/Eno1b/Pgam1	18
GO:0008593	GO:0008593	regulation of Notch signaling pathway	17/2096	88/23355	0.00192474	0.0430063	0.0383374	Arrdc1/Nrarp/Chac1/Jag1/Slc35c2/Bmp7/Galnt11/Bmp2k/Kctd10/Rita1/Hey2/Stat3/Nfkbia/Numb/Tspan14/Mfng/Robo1	17
GO:0022904	GO:0022904	respiratory electron transport chain	16/2096	80/23355	0.0017754	0.0411619	0.0366932	Ndufa10/Ndufs2/Cyct/Cox4i2/Iscu/Ndufa5/Bid/Slc25a22/Coq9/Afg1l/Immp2l/Uqcrfs1/Cox7c/Cyc1/Ndufv1/Taz	16
GO:0006140	GO:0006140	regulation of nucleotide metabolic process	16/2096	82/23355	0.00231786	0.0486242	0.0433454	Rd3/Bcl2l1/Eif6/Dnajc30/Gapdhs/Adora2b/Git1/Pdk2/Stat3/Psen1/Fbp1/Prkn/Antkmt/Pgam1/Taz/Pdk3	16
GO:0031648	GO:0031648	protein destabilization	13/2096	51/23355	0.000434745	0.015659	0.013959	Cul3/Cdc73/Fbxw7/Plk1/Rad23a/Siah1a/Sirt1/Xbp1/Npm1/Derl1/Prkn/Btrc/Hdac6	13
GO:0042775	GO:0042775	mitochondrial ATP synthesis coupled electron transport	13/2096	58/23355	0.00159439	0.037888	0.0337748	Ndufa10/Ndufs2/Cyct/Cox4i2/Iscu/Bid/Coq9/Afg1l/Uqcrfs1/Cox7c/Cyc1/Ndufv1/Taz	13
GO:0051851	GO:0051851	modulation by host of symbiont process	13/2096	60/23355	0.00220594	0.0466179	0.0415569	Nucks1/Stom/Psmc3/Lrrc19/Pou2f3/Anxa2/Fbxl2/Smarcb1/Inpp5k/Prkn/Ythdc2/Cfl1/Fmr1	13
GO:0060236	GO:0060236	regulation of mitotic spindle organization	10/2096	36/23355	0.000954569	0.0271981	0.0242454	Hnrnpu/Rae1/Psrc1/Rcc1/Dctn1/Plk1/Chmp1a/Drg1/Cltc/Fsd1	10
GO:0090224	GO:0090224	regulation of spindle organization	10/2096	40/23355	0.00228676	0.0481481	0.0429211	Hnrnpu/Rae1/Psrc1/Rcc1/Dctn1/Plk1/Chmp1a/Drg1/Cltc/Fsd1	10
GO:0001522	GO:0001522	pseudouridine synthesis	9/2096	18/23355	8.52e-06	0.00135548	0.00120833	Trub2/Nop10/Pusl1/Rpusd3/Naf1/Pus7l/Tsr3/Rpusd1/Trub1	9
GO:1902175	GO:1902175	regulation of oxidative stress-induced intrinsic apoptotic signaling pathway	8/2096	27/23355	0.00194493	0.0430063	0.0383374	Fbxw7/Sfpq/Hspb1/Sirt1/Ppia/Mapk7/Trap1/Prkn	8

## Sheet: MI_KEGG
	ID	Description	GeneRatio	BgRatio	pvalue	p.adjust	qvalue	geneID	Count
mmu05014	mmu05014	Amyotrophic lateral sclerosis	71/886	369/8902	2.56e-08	8.13e-06	6.75e-06	226977/66495/22145/67273/226646/227613/227699/229279/13067/19182/51897/84682/12048/66734/66679/56436/19185/19055/18391/67151/74781/20422/17992/68202/53379/13191/12122/22144/66091/333182/53333/23996/57296/12028/233908/22152/12866/641340/69654/407790/11947/22433/19058/18412/14778/26397/18643/19069/69077/22123/11465/13411/66694/12867/19056/12864/67819/66445/54152/11911/68118/50873/16440/74764/67951/…	71
mmu05022	mmu05022	Pathways of neurodegeneration - multiple diseases	78/886	471/8902	3.22e-06	0.000393432	0.000326608	226977/66495/22145/67273/226646/19165/227613/13067/19182/51897/12995/84682/12048/66734/56436/19185/19055/18391/140499/67151/74781/20422/17992/68202/13191/22421/110157/12122/22144/16653/66091/333182/53333/23996/57296/12028/26417/233908/11739/13000/22152/12866/14816/641340/22213/26396/69654/407790/11947/22433/19058/18412/14778/26397/69077/22123/217695/19164/13411/66694/12867/19056/12325/105675/1286…	78
mmu05012	mmu05012	Parkinson disease	48/886	247/8902	3.72e-06	0.000393432	0.000326608	66495/22145/67273/226646/227613/13067/19182/84682/12048/56436/19185/140499/67151/20422/17992/68202/22144/66091/333182/23996/57296/12028/21823/11739/22152/12866/22213/407790/11947/22433/69077/22123/66694/12867/12325/105675/12864/66445/56551/11911/68015/50873/19252/16440/74764/67951/17995/54405	48
mmu01240	mmu01240	Biosynthesis of cofactors	33/886	154/8902	1.56e-05	0.00107491	0.00089234	69080/11650/171567/19044/14287/73373/14854/18041/229949/230027/22275/11647/20148/192185/52064/67417/15288/18746/216558/20425/70383/103711/71562/17252/217707/11565/268756/68646/57028/11564/29858/14151/226139	33
mmu05020	mmu05020	Prion disease	49/886	268/8902	1.7e-05	0.00107491	0.00089234	66495/22145/67273/17970/226646/227613/13067/19182/12995/84682/56436/19185/19055/12260/67151/20422/17992/68202/22144/66091/333182/23996/57296/12028/26417/11739/18709/13000/22152/12866/407790/11947/19058/69077/22123/15512/66694/12867/19056/105675/12864/66445/11911/16440/74764/67951/17995/12015/54405	49
mmu04114	mmu04114	Oocyte meiosis	27/886	119/8902	3.15e-05	0.0016652	0.00138237	20878/19055/12448/107995/20111/19046/231207/22628/12447/18817/26417/69957/12442/69010/12566/19058/22630/26932/19056/12325/268930/16440/52563/19045/12234/67071/110651	27
mmu00970	mmu00970	Aminoacyl-tRNA biosynthesis	18/886	66/8902	5.21e-05	0.00236103	0.00196001	20226/71984/67417/71941/66590/97541/216443/22375/68915/224805/17735/17733/17746/17742/17732/17729/17744/17739	18
mmu05010	mmu05010	Alzheimer disease	60/886	368/8902	7.21e-05	0.00262046	0.00217538	66495/22145/67273/226646/19165/227613/13067/19182/51897/12995/84682/56436/19185/19055/67151/74781/20422/17992/68202/22421/110157/12122/22144/16653/66091/333182/23996/57296/11785/26417/16150/11739/18709/13000/22152/12866/641340/26396/407790/11947/22433/19058/68585/69077/22123/19164/66694/12867/19056/105675/12864/66445/11911/68118/16440/74764/67951/17995/12015/54405	60
mmu05132	mmu05132	Salmonella infection	45/886	253/8902	7.44e-05	0.00262046	0.00217538	226977/22145/227613/13067/80743/22035/16649/20194/192656/56378/19159/11867/245880/13191/19349/110157/17113/22144/20130/12028/19158/18704/26417/16150/71609/22152/12306/81897/26396/69654/66713/26397/18643/11841/53413/19157/11465/18035/15519/140580/170625/56551/74764/67951/66395	45
mmu03040	mmu03040	Spliceosome	28/886	134/8902	0.000107469	0.00340678	0.00282814	20643/51810/76938/229279/66642/17149/66585/57317/13204/100042165/66373/28035/68011/66441/53607/20637/233908/55934/67332/66094/69878/15512/73666/67959/54614/108121/53817/69192	28
mmu04218	mmu04218	Cellular senescence	35/886	184/8902	0.000119305	0.00343816	0.00285419	54354/15259/17865/19055/12448/12579/19046/110157/12444/16653/12447/20130/26417/13685/11739/18709/12442/93759/17873/26396/12567/12566/16009/19058/18412/26397/21809/19056/16440/15039/14963/667803/12445/19045/12234	35
mmu03018	mmu03018	RNA degradation	20/886	84/8902	0.000163079	0.00430801	0.0035763	12227/381404/241989/72162/230721/13806/231464/72587/66373/27998/69305/75686/78893/66094/12226/69125/13808/22057/18458/433182	20
mmu04115	mmu04115	p53 signaling pathway	18/886	72/8902	0.000177527	0.00432893	0.00359367	13067/12048/12448/55948/12122/12444/12447/12028/20437/12442/66940/64058/17873/12567/12566/16009/29870/12445	18
mmu04720	mmu04720	Long-term potentiation	17/886	67/8902	0.00021999	0.0049812	0.00413515	19055/20111/19046/110157/16653/26417/14816/26396/19058/19056/12325/11911/223864/16440/19045/67071/110651	17
mmu05235	mmu05235	PD-L1 expression and PD-1 checkpoint pathway in cancer	20/886	88/8902	0.000318033	0.00651961	0.00541226	12995/19055/110157/15170/12504/16653/18036/26417/16150/18709/13000/81897/26396/19058/26397/20848/18035/19056/18037/58988	20
mmu04714	mmu04714	Thermogenesis	40/886	231/8902	0.000329066	0.00651961	0.00541226	66495/67273/271639/226646/84682/12896/20111/231430/19079/17992/68202/16653/66091/333182/67605/78070/56636/66853/12866/57279/20587/407790/11947/26397/70383/74370/11465/66694/12867/75597/12864/66445/19082/12856/17995/58988/226139/54405/67071/110651	40
mmu05016	mmu05016	Huntington disease	49/886	302/8902	0.000368203	0.00686591	0.00569974	226977/66495/22145/67273/226646/227613/13067/19182/51897/84682/56436/19185/67151/74781/20422/17992/68202/13191/22144/66091/333182/23996/57296/12028/11739/22152/12866/641340/69654/407790/11947/14778/69077/67300/22123/13411/66694/74325/12867/105675/12864/66445/54152/68118/74764/72504/67951/17995/54405	49
mmu04210	mmu04210	Apoptosis	26/886	136/8902	0.000797415	0.0140434	0.0116581	22145/13804/13067/12048/22035/16905/110157/12122/22144/16653/12028/26417/13033/16150/18709/71609/16907/17873/26396/11465/18035/13030/11911/16440/12015/11798	26
mmu03015	mmu03015	mRNA surveillance pathway	21/886	103/8902	0.00105556	0.0175614	0.0145786	98985/381404/241989/24018/17149/230721/19046/66441/233908/67031/19704/68219/19054/70248/26932/18458/19826/53817/19045/53319/83410	21
mmu04910	mmu04910	Insulin signaling pathway	26/886	139/8902	0.00111647	0.0175614	0.0145786	19246/19046/19079/15277/110157/16653/26417/68961/16150/13685/244416/18709/19087/26396/14252/68401/53413/74370/110095/14121/19082/12703/106628/58988/19045/12015	26
mmu04914	mmu04914	Progesterone-mediated oocyte maturation	19/886	90/8902	0.00116337	0.0175614	0.0145786	20878/20111/231207/110157/16653/18817/26417/110033/69957/18709/12442/69010/56371/12566/15519/268930/52563/67071/110651	19
mmu05169	mmu05169	Epstein-Barr virus infection	38/886	231/8902	0.00125397	0.0180686	0.0149997	13067/19182/12010/56436/19185/12448/23960/20422/12122/12444/12576/19698/23996/18036/57296/12447/54131/12028/16150/18709/71609/21929/17873/12567/12566/50724/26397/69077/22123/20848/18035/15976/21356/15039/14963/667803/18037/12445	38
mmu04141	mmu04141	Protein processing in endoplasmic reticulum	30/886	172/8902	0.00156422	0.0210856	0.0175042	108687/69276/229801/13200/140499/50907/67397/53421/12028/17872/81489/19358/56709/70377/22213/216440/22433/20335/12330/15512/15519/66890/67819/11911/67838/50873/56424/66530/225896/54609	30
mmu00190	mmu00190	Oxidative phosphorylation	25/886	135/8902	0.00159639	0.0210856	0.0175042	66495/67273/226646/13067/84682/114143/17992/68202/66091/333182/11944/76429/12866/407790/11947/70383/66694/12867/12864/66445/12856/11984/17995/226139/54405	25
mmu04922	mmu04922	Glucagon signaling pathway	20/886	104/8902	0.00286009	0.0340611	0.0282759	19055/19079/78070/16828/56420/68961/18746/93759/19058/68401/110095/68734/14121/19056/12325/11911/19082/16440/18648/18597	20
mmu04932	mmu04932	Non-alcoholic fatty liver disease	27/886	156/8902	0.00293512	0.0340611	0.0282759	66495/67273/72674/226646/13067/84682/16847/19079/17992/68202/12122/66091/333182/12028/16150/18709/12866/407790/22433/66694/12867/12864/66445/11911/19082/17995/54405	27
mmu00520	mmu00520	Amino sugar and nucleotide sugar metabolism	12/886	50/8902	0.00300855	0.0340611	0.0282759	69080/71884/14430/94181/230582/74246/15277/14751/216558/14635/29858/245847	12
mmu04722	mmu04722	Neurotrophin signaling pathway	22/886	121/8902	0.00374434	0.0409296	0.0339777	19165/192656/20111/110157/16653/18036/12028/26417/16150/18709/14388/26396/23939/192662/18035/19164/12325/11911/18037/12015/67071/110651	22
mmu04120	mmu04120	Ubiquitin mediated proteolysis	25/886	145/8902	0.00433336	0.0457892	0.0380119	67923/26554/50754/107568/242521/107995/140499/22215/69957/20437/109161/69010/22213/59004/56371/217342/105193/12703/66053/50873/56424/12211/52563/12234/11798	25
mmu04110	mmu04110	Cell cycle	22/886	123/8902	0.00459527	0.0469903	0.0390091	12448/12579/107995/55948/22628/12444/12576/12447/18817/69957/12442/69010/17873/56371/12567/12566/22630/21809/12544/268930/12445/52563	22
